# Supplementary material for: A Novel Antithrombocytopenia Agent, Rhizoma cibotii, Promotes Megakaryopoiesis and Thrombopoiesis through the PI3K/AKT, MEK/ERK, and JAK2/STAT3 Signaling Pathways
Source: Int J Mol Sci. 2022 Nov 14;23(22):14060. doi: 10.3390/ijms232214060 (PMC9694118; doi:10.3390/ijms232214060)
Supplement: Supplementary file 1 [file ijms-23-14060-s001.zip › supplementary material file S3.xlsx]

## Sheet: Sheet1
#node1	node2	node1_string_id	node2_string_id	neighborhood_on_chromosome	gene_fusion	phylogenetic_cooccurrence	homology	coexpression	experimentally_determined_interaction	database_annotated	automated_textmining	combined_score
ABCB1	CYP3A4	9606.ENSP00000478255	9606.ENSP00000337915	0	0	0	0	0.083	0	0	0.962	0.964
ABCB1	CYP2C19	9606.ENSP00000478255	9606.ENSP00000360372	0	0	0	0	0.062	0	0	0.762	0.767
ABCB1	MAPK8	9606.ENSP00000478255	9606.ENSP00000378974	0	0	0	0	0	0	0.9	0.214	0.918
ABCC1	ABCG2	9606.ENSP00000382342	9606.ENSP00000237612	0	0	0	0	0.062	0.135	0	0.923	0.932
ABCG2	EGFR	9606.ENSP00000237612	9606.ENSP00000275493	0	0	0	0	0.075	0	0	0.737	0.746
ABCG2	CYP3A4	9606.ENSP00000237612	9606.ENSP00000337915	0	0	0	0	0	0.056	0	0.831	0.834
ABL1	CCND1	9606.ENSP00000361423	9606.ENSP00000227507	0	0	0	0	0.07	0	0.9	0.505	0.949
ABL1	CDK4	9606.ENSP00000361423	9606.ENSP00000257904	0	0	0	0.608	0.062	0.072	0.9	0.487	0.922
ABL1	MDM2	9606.ENSP00000361423	9606.ENSP00000258149	0	0	0	0	0	0.68	0.9	0.759	0.991
ABL1	PDGFRB	9606.ENSP00000361423	9606.ENSP00000261799	0	0	0	0.579	0.089	0.331	0.9	0.683	0.952
ABL1	CDK6	9606.ENSP00000361423	9606.ENSP00000265734	0	0	0	0.616	0.062	0.072	0.9	0.423	0.919
ABL1	CDK2	9606.ENSP00000361423	9606.ENSP00000266970	0	0	0	0.658	0.085	0.102	0.9	0.502	0.925
ABL1	ERBB2	9606.ENSP00000361423	9606.ENSP00000269571	0	0	0	0.59	0	0.667	0	0.704	0.762
ABL1	EGFR	9606.ENSP00000361423	9606.ENSP00000275493	0	0	0	0.591	0.069	0.838	0	0.752	0.89
ABL1	TERT	9606.ENSP00000361423	9606.ENSP00000309572	0	0	0	0	0.049	0.213	0.9	0.453	0.953
ABL1	HSP90AA1	9606.ENSP00000361423	9606.ENSP00000335153	0	0	0	0	0	0.829	0	0.856	0.974
ABL1	LCK	9606.ENSP00000361423	9606.ENSP00000337825	0	0	0	0.887	0	0	0.9	0.658	0.907
ABL1	CTNNB1	9606.ENSP00000361423	9606.ENSP00000344456	0	0	0	0	0.065	0.54	0.9	0.838	0.992
ABL1	FYN	9606.ENSP00000361423	9606.ENSP00000346671	0	0	0	0.88	0	0.115	0.9	0.693	0.915
ABL1	FGR	9606.ENSP00000361423	9606.ENSP00000363117	0	0	0	0.883	0	0	0.9	0.626	0.907
ABL1	LYN	9606.ENSP00000361423	9606.ENSP00000428924	0	0	0	0.881	0	0	0.9	0.722	0.908
ABL1	MAPK8	9606.ENSP00000361423	9606.ENSP00000378974	0	0	0	0.58	0	0.101	0.9	0.344	0.918
ABL1	PIK3R1	9606.ENSP00000361423	9606.ENSP00000428056	0	0	0	0.544	0	0.883	0	0.715	0.921
ABL1	HCK	9606.ENSP00000361423	9606.ENSP00000444986	0	0	0	0.881	0	0.486	0.9	0.865	0.951
ABL1	SRC	9606.ENSP00000361423	9606.ENSP00000362680	0	0	0	0.882	0.067	0.675	0.9	0.861	0.97
ACP1	CTNNB1	9606.ENSP00000272067	9606.ENSP00000344456	0.084	0	0	0	0	0.489	0	0.462	0.726
ADA	PNP	9606.ENSP00000361965	9606.ENSP00000354532	0.081	0	0	0	0.102	0	0.9	0.896	0.99
AKT1	MAPK1	9606.ENSP00000451828	9606.ENSP00000215832	0	0	0.304	0.592	0.068	0.148	0.8	0.795	0.895
AKT1	MMP2	9606.ENSP00000451828	9606.ENSP00000219070	0	0	0	0	0.062	0	0	0.767	0.772
AKT1	IL2	9606.ENSP00000451828	9606.ENSP00000226730	0	0	0	0	0	0	0.9	0.682	0.966
AKT1	CCND1	9606.ENSP00000451828	9606.ENSP00000227507	0	0	0	0	0.062	0	0	0.869	0.872
AKT1	FLT3	9606.ENSP00000451828	9606.ENSP00000241453	0	0	0	0	0	0.122	0	0.68	0.707
AKT1	MDM2	9606.ENSP00000451828	9606.ENSP00000258149	0	0	0	0	0	0.898	0.9	0.852	0.998
AKT1	PDGFRB	9606.ENSP00000451828	9606.ENSP00000261799	0	0	0	0.554	0.062	0.122	0.9	0.691	0.937
AKT1	CD81	9606.ENSP00000451828	9606.ENSP00000263645	0	0	0	0	0.07	0.081	0	0.744	0.762
AKT1	PIK3CA	9606.ENSP00000451828	9606.ENSP00000263967	0	0	0	0	0.064	0.88	0.9	0.903	0.998
AKT1	STAT3	9606.ENSP00000451828	9606.ENSP00000264657	0	0	0	0	0	0.14	0.9	0.875	0.988
AKT1	EGFR	9606.ENSP00000451828	9606.ENSP00000275493	0	0	0	0.554	0	0.65	0	0.926	0.794
AKT1	PPARG	9606.ENSP00000451828	9606.ENSP00000287820	0	0	0	0	0.062	0.077	0	0.836	0.846
AKT1	KIT	9606.ENSP00000451828	9606.ENSP00000288135	0	0	0	0	0	0.122	0	0.736	0.758
AKT1	BRAF	9606.ENSP00000451828	9606.ENSP00000288602	0	0	0	0.584	0	0.744	0	0.636	0.81
AKT1	NOS3	9606.ENSP00000451828	9606.ENSP00000297494	0	0	0	0	0.049	0.879	0.9	0.988	0.999
AKT1	TERT	9606.ENSP00000451828	9606.ENSP00000309572	0	0	0	0	0.055	0.723	0.9	0.769	0.993
AKT1	NOS2	9606.ENSP00000451828	9606.ENSP00000327251	0	0	0	0	0.063	0.077	0.9	0.646	0.965
AKT1	HSP90AA1	9606.ENSP00000451828	9606.ENSP00000335153	0	0	0	0	0.062	0.946	0.9	0.991	0.999
AKT1	LCK	9606.ENSP00000451828	9606.ENSP00000337825	0	0	0.371	0.558	0.049	0	0.9	0.653	0.939
AKT1	PTPN11	9606.ENSP00000451828	9606.ENSP00000340944	0	0	0	0	0.09	0.138	0.9	0.752	0.978
AKT1	JAK1	9606.ENSP00000451828	9606.ENSP00000343204	0	0	0	0.571	0.062	0	0.9	0.706	0.931
AKT1	CTNNB1	9606.ENSP00000451828	9606.ENSP00000344456	0	0	0	0	0.083	0.541	0.9	0.919	0.996
AKT1	FYN	9606.ENSP00000451828	9606.ENSP00000346671	0	0	0.367	0.562	0.064	0.132	0.65	0.73	0.819
AKT1	MTOR	9606.ENSP00000451828	9606.ENSP00000354558	0	0	0	0	0.081	0.904	0.9	0.991	0.999
AKT1	PTGS2	9606.ENSP00000451828	9606.ENSP00000356438	0	0	0	0	0.062	0.077	0	0.738	0.754
AKT1	MCL1	9606.ENSP00000451828	9606.ENSP00000358022	0	0	0	0	0	0	0.9	0.762	0.975
AKT1	MMP9	9606.ENSP00000451828	9606.ENSP00000361405	0	0	0	0	0.062	0	0	0.811	0.815
AKT1	SRC	9606.ENSP00000451828	9606.ENSP00000362680	0	0	0.391	0.562	0.098	0.683	0.9	0.986	0.985
AKT1	TLR4	9606.ENSP00000451828	9606.ENSP00000363089	0	0	0	0	0.063	0.168	0	0.696	0.742
AKT1	AR	9606.ENSP00000451828	9606.ENSP00000363822	0	0	0	0	0	0.87	0	0.847	0.979
AKT1	PIK3CD	9606.ENSP00000451828	9606.ENSP00000366563	0	0	0	0	0.064	0.204	0.6	0.82	0.939
AKT1	NFE2L2	9606.ENSP00000451828	9606.ENSP00000380252	0	0	0	0	0	0.315	0	0.686	0.776
AKT1	BCL2	9606.ENSP00000451828	9606.ENSP00000381185	0	0	0	0	0.062	0	0.9	0.457	0.944
AKT1	RELA	9606.ENSP00000451828	9606.ENSP00000384273	0	0	0	0	0.086	0.056	0	0.72	0.738
AKT1	TNF	9606.ENSP00000451828	9606.ENSP00000398698	0	0	0	0	0	0.056	0	0.826	0.829
AKT1	PIK3R1	9606.ENSP00000451828	9606.ENSP00000428056	0	0	0	0	0.062	0.7	0.9	0.878	0.996
AKT1	LYN	9606.ENSP00000451828	9606.ENSP00000428924	0	0	0.385	0.56	0.049	0	0.65	0.69	0.794
AKT1	HIF1A	9606.ENSP00000451828	9606.ENSP00000437955	0	0	0	0	0	0.261	0.9	0.887	0.99
ALDH2	COMT	9606.ENSP00000261733	9606.ENSP00000354511	0	0	0	0	0.062	0	0.9	0.451	0.944
ALOX12	CYP2C19	9606.ENSP00000251535	9606.ENSP00000360372	0	0	0	0	0	0	0.9	0.15	0.911
ALOX12	PTGS2	9606.ENSP00000251535	9606.ENSP00000356438	0	0	0	0	0.062	0	0.9	0.527	0.951
ALOX12	PTGS1	9606.ENSP00000251535	9606.ENSP00000354612	0	0	0	0	0.107	0	0.9	0.603	0.961
ANPEP	MPO	9606.ENSP00000300060	9606.ENSP00000225275	0	0	0	0	0.078	0	0	0.739	0.749
ANPEP	CD38	9606.ENSP00000300060	9606.ENSP00000226279	0	0	0	0	0	0	0	0.71	0.71
ANPEP	KIT	9606.ENSP00000300060	9606.ENSP00000288135	0	0	0	0	0	0	0	0.759	0.759
ANPEP	PTPRC	9606.ENSP00000300060	9606.ENSP00000411355	0	0	0	0	0.094	0	0	0.819	0.829
AR	CCND1	9606.ENSP00000363822	9606.ENSP00000227507	0	0	0	0	0.061	0.839	0.9	0.921	0.998
AR	NR3C1	9606.ENSP00000363822	9606.ENSP00000231509	0	0	0	0.816	0	0.213	0.9	0.834	0.93
AR	MDM2	9606.ENSP00000363822	9606.ENSP00000258149	0	0	0	0	0	0.898	0	0.988	0.998
AR	PIK3CA	9606.ENSP00000363822	9606.ENSP00000263967	0	0	0	0	0	0.061	0.9	0.52	0.95
AR	STAT3	9606.ENSP00000363822	9606.ENSP00000264657	0	0	0	0	0	0.68	0	0.986	0.995
AR	CDK6	9606.ENSP00000363822	9606.ENSP00000265734	0	0	0	0	0	0.606	0.9	0.425	0.975
AR	ERBB2	9606.ENSP00000363822	9606.ENSP00000269571	0	0	0	0	0.067	0.102	0	0.752	0.774
AR	EGFR	9606.ENSP00000363822	9606.ENSP00000275493	0	0	0	0	0.063	0.698	0	0.966	0.989
AR	HSP90AA1	9606.ENSP00000363822	9606.ENSP00000335153	0	0	0	0	0	0.884	0.9	0.989	0.999
AR	CTNNB1	9606.ENSP00000363822	9606.ENSP00000344456	0	0	0	0	0	0.898	0.9	0.989	0.999
AR	SRC	9606.ENSP00000363822	9606.ENSP00000362680	0	0	0	0	0	0.839	0.9	0.989	0.999
AR	RELA	9606.ENSP00000363822	9606.ENSP00000384273	0	0	0	0	0	0.489	0	0.501	0.734
AR	KDM4C	9606.ENSP00000363822	9606.ENSP00000370710	0	0	0	0	0.049	0.347	0	0.633	0.752
AR	CYP19A1	9606.ENSP00000363822	9606.ENSP00000379683	0	0	0	0	0	0.073	0	0.799	0.806
AR	CDK1	9606.ENSP00000363822	9606.ENSP00000378699	0	0	0	0	0	0.226	0	0.819	0.854
AR	HIF1A	9606.ENSP00000363822	9606.ENSP00000437955	0	0	0	0	0	0.521	0	0.722	0.861
AR	MAPK8	9606.ENSP00000363822	9606.ENSP00000378974	0	0	0	0	0	0	0.9	0.285	0.925
AR	PIK3R1	9606.ENSP00000363822	9606.ENSP00000428056	0	0	0	0	0	0.154	0.9	0.98	0.998
BCHE	F2	9606.ENSP00000264381	9606.ENSP00000308541	0	0	0	0	0.126	0.056	0	0.681	0.714
BCL2	MAPK1	9606.ENSP00000381185	9606.ENSP00000215832	0	0	0	0	0	0.462	0.9	0.222	0.954
BCL2	STAT3	9606.ENSP00000381185	9606.ENSP00000264657	0	0	0	0	0	0.153	0.9	0.307	0.936
BCL2	JAK1	9606.ENSP00000381185	9606.ENSP00000343204	0	0	0	0	0	0	0.9	0.121	0.908
BCL2	MCL1	9606.ENSP00000381185	9606.ENSP00000358022	0	0	0	0.628	0	0.492	0.9	0.605	0.958
BCL2	CDK1	9606.ENSP00000381185	9606.ENSP00000378699	0	0	0	0	0	0.68	0	0.146	0.715
BCL2	MAPK8	9606.ENSP00000381185	9606.ENSP00000378974	0	0	0	0	0	0.471	0.9	0.258	0.957
BRAF	MAPK1	9606.ENSP00000288602	9606.ENSP00000215832	0	0	0	0.584	0.066	0.835	0.9	0.585	0.987
BRAF	PIK3CA	9606.ENSP00000288602	9606.ENSP00000263967	0	0	0	0	0.068	0.188	0	0.658	0.719
BRAF	HSP90AA1	9606.ENSP00000288602	9606.ENSP00000335153	0	0	0	0	0	0.724	0	0.486	0.852
BRAF	MAP2K1	9606.ENSP00000288602	9606.ENSP00000302486	0	0	0	0.577	0.083	0.993	0.9	0.89	0.999
CA2	CTNNB1	9606.ENSP00000285379	9606.ENSP00000344456	0	0	0	0	0	0	0.9	0.183	0.914
CCND1	MMP2	9606.ENSP00000227507	9606.ENSP00000219070	0	0	0	0	0.139	0	0	0.693	0.725
CCND1	MCL1	9606.ENSP00000227507	9606.ENSP00000358022	0	0	0	0	0	0	0	0.761	0.761
CCND1	MMP9	9606.ENSP00000227507	9606.ENSP00000361405	0	0	0	0	0	0	0	0.784	0.784
CCND1	MDM2	9606.ENSP00000227507	9606.ENSP00000258149	0	0	0	0	0	0.27	0	0.743	0.804
CCND1	EGFR	9606.ENSP00000227507	9606.ENSP00000275493	0	0	0	0	0.2	0.109	0	0.825	0.864
CCND1	ERBB2	9606.ENSP00000227507	9606.ENSP00000269571	0	0	0	0	0.098	0.345	0	0.821	0.885
CCND1	HSP90AA1	9606.ENSP00000227507	9606.ENSP00000335153	0	0	0	0	0	0.13	0	0.88	0.891
CCND1	LYN	9606.ENSP00000227507	9606.ENSP00000428924	0	0	0	0	0	0	0.9	0.286	0.925
CCND1	JAK2	9606.ENSP00000227507	9606.ENSP00000371067	0	0	0	0	0	0	0.9	0.655	0.964
CCND1	HIF1A	9606.ENSP00000227507	9606.ENSP00000437955	0	0	0	0	0	0	0.9	0.686	0.967
CCND1	RELA	9606.ENSP00000227507	9606.ENSP00000384273	0	0	0	0	0	0.486	0.9	0.602	0.977
CCND1	SRC	9606.ENSP00000227507	9606.ENSP00000362680	0	0	0	0	0.068	0.27	0.9	0.791	0.983
CCND1	CDK1	9606.ENSP00000227507	9606.ENSP00000378699	0	0	0	0	0.096	0.804	0.72	0.861	0.992
CCND1	CTNNB1	9606.ENSP00000227507	9606.ENSP00000344456	0	0	0	0	0.082	0.47	0.9	0.886	0.993
CCND1	STAT3	9606.ENSP00000227507	9606.ENSP00000264657	0	0	0	0	0.049	0.708	0.9	0.854	0.995
CCND1	CDK6	9606.ENSP00000227507	9606.ENSP00000265734	0	0	0	0	0.053	0.919	0.9	0.993	0.999
CCND1	CDK2	9606.ENSP00000227507	9606.ENSP00000266970	0	0	0	0	0.087	0.898	0.8	0.994	0.999
CCND1	CDK4	9606.ENSP00000227507	9606.ENSP00000257904	0	0	0	0	0.08	0.998	0.9	0.993	0.999
CD38	KIT	9606.ENSP00000226279	9606.ENSP00000288135	0	0	0	0	0	0	0	0.706	0.706
CD38	LCK	9606.ENSP00000226279	9606.ENSP00000337825	0	0	0	0	0.089	0.478	0	0.568	0.777
CD38	PTPRC	9606.ENSP00000226279	9606.ENSP00000411355	0	0	0	0	0.175	0	0	0.826	0.85
CD38	PNP	9606.ENSP00000226279	9606.ENSP00000354532	0	0	0	0	0	0	0.9	0.21	0.917
CD81	MMP2	9606.ENSP00000263645	9606.ENSP00000219070	0	0	0	0	0.076	0	0	0.716	0.727
CD81	ICAM1	9606.ENSP00000263645	9606.ENSP00000264832	0	0	0	0	0	0	0	0.809	0.809
CD81	EGFR	9606.ENSP00000263645	9606.ENSP00000275493	0	0	0	0	0	0.064	0	0.956	0.957
CDA	PNP	9606.ENSP00000364212	9606.ENSP00000354532	0.219	0	0.215	0	0.082	0	0.9	0.443	0.962
CDK1	CDK4	9606.ENSP00000378699	9606.ENSP00000257904	0	0	0.436	0.905	0.213	0.119	0.9	0.913	0.933
CDK1	MDM2	9606.ENSP00000378699	9606.ENSP00000258149	0	0	0	0	0	0	0.9	0.664	0.965
CDK1	CDK6	9606.ENSP00000378699	9606.ENSP00000265734	0	0	0.425	0.923	0.155	0.119	0.9	0.879	0.926
CDK1	CDK2	9606.ENSP00000378699	9606.ENSP00000266970	0	0	0.441	0.968	0.68	0.617	0.9	0.978	0.987
CDK1	EGFR	9606.ENSP00000378699	9606.ENSP00000275493	0	0	0	0.62	0	0.78	0	0.593	0.828
CDK1	MAP2K1	9606.ENSP00000378699	9606.ENSP00000302486	0	0	0.34	0.697	0.065	0.103	0.9	0.515	0.929
CDK1	HSP90AA1	9606.ENSP00000378699	9606.ENSP00000335153	0	0	0	0	0.087	0.428	0	0.869	0.926
CDK1	MCL1	9606.ENSP00000378699	9606.ENSP00000358022	0	0	0	0	0.06	0.056	0	0.841	0.846
CDK1	SRC	9606.ENSP00000378699	9606.ENSP00000362680	0	0	0.259	0.648	0.062	0.285	0.9	0.769	0.95
CDK1	LYN	9606.ENSP00000378699	9606.ENSP00000428924	0	0	0.281	0.634	0.062	0.861	0	0.332	0.89
CDK2	MAPK1	9606.ENSP00000266970	9606.ENSP00000215832	0	0	0.399	0.863	0.049	0.235	0.9	0.615	0.931
CDK2	CDK4	9606.ENSP00000266970	9606.ENSP00000257904	0	0	0.446	0.911	0.119	0.076	0.9	0.995	0.922
CDK2	MDM2	9606.ENSP00000266970	9606.ENSP00000258149	0	0	0	0	0.051	0	0.9	0.727	0.971
CDK2	STAT3	9606.ENSP00000266970	9606.ENSP00000264657	0	0	0	0	0.062	0.13	0	0.712	0.745
CDK2	CDK6	9606.ENSP00000266970	9606.ENSP00000265734	0	0	0.439	0.927	0.108	0.69	0.9	0.982	0.973
CDK2	CTNNB1	9606.ENSP00000266970	9606.ENSP00000344456	0	0	0	0	0	0.355	0	0.662	0.772
CDK2	HSP90AA1	9606.ENSP00000266970	9606.ENSP00000335153	0	0	0	0	0.053	0.335	0	0.808	0.869
CDK2	TERT	9606.ENSP00000266970	9606.ENSP00000309572	0	0.002	0	0	0.076	0	0.9	0.477	0.947
CDK4	TERT	9606.ENSP00000257904	9606.ENSP00000309572	0	0.002	0	0	0.07	0.129	0	0.664	0.704
CDK4	CTNNB1	9606.ENSP00000257904	9606.ENSP00000344456	0	0	0	0	0.049	0.072	0	0.694	0.707
CDK4	STAT3	9606.ENSP00000257904	9606.ENSP00000264657	0	0	0	0	0.062	0.155	0	0.678	0.723
CDK4	MDM2	9606.ENSP00000257904	9606.ENSP00000258149	0	0	0	0	0	0	0	0.816	0.816
CDK4	JAK2	9606.ENSP00000257904	9606.ENSP00000371067	0	0	0	0.631	0.062	0.133	0.9	0.481	0.926
CDK4	LYN	9606.ENSP00000257904	9606.ENSP00000428924	0	0	0.31	0.599	0.062	0.149	0.9	0.194	0.927
CDK4	SRC	9606.ENSP00000257904	9606.ENSP00000362680	0	0	0.29	0.594	0.062	0.061	0.9	0.618	0.935
CDK4	CDK6	9606.ENSP00000257904	9606.ENSP00000265734	0	0	0.44	0.97	0.062	0.41	0.9	0.992	0.942
CDK4	HSP90AA1	9606.ENSP00000257904	9606.ENSP00000335153	0	0	0	0	0.062	0.889	0	0.991	0.999
CDK6	STAT3	9606.ENSP00000265734	9606.ENSP00000264657	0	0	0	0	0.062	0.182	0	0.716	0.764
CDK6	CTNNB1	9606.ENSP00000265734	9606.ENSP00000344456	0	0	0	0	0.049	0.612	0	0.604	0.841
CDK6	HSP90AA1	9606.ENSP00000265734	9606.ENSP00000335153	0	0	0	0	0.062	0.257	0	0.858	0.892
CDK6	LYN	9606.ENSP00000265734	9606.ENSP00000428924	0	0	0.297	0.614	0.062	0.061	0.9	0.169	0.918
CDK6	JAK2	9606.ENSP00000265734	9606.ENSP00000371067	0	0	0	0.64	0.062	0.133	0.9	0.417	0.924
CDK6	SRC	9606.ENSP00000265734	9606.ENSP00000362680	0	0	0.272	0.605	0.062	0.061	0.9	0.452	0.928
CTNNB1	KDR	9606.ENSP00000344456	9606.ENSP00000263923	0	0	0	0	0	0.225	0.9	0.978	0.998
CTNNB1	PIK3CA	9606.ENSP00000344456	9606.ENSP00000263967	0	0	0	0	0.082	0.123	0.9	0.735	0.975
CTNNB1	STAT3	9606.ENSP00000344456	9606.ENSP00000264657	0	0	0	0	0	0	0	0.812	0.812
CTNNB1	ERBB2	9606.ENSP00000344456	9606.ENSP00000269571	0	0	0	0	0	0.76	0.9	0.989	0.999
CTNNB1	EGFR	9606.ENSP00000344456	9606.ENSP00000275493	0	0	0	0	0.062	0.789	0.9	0.99	0.999
CTNNB1	PPARG	9606.ENSP00000344456	9606.ENSP00000287820	0	0	0	0	0	0.837	0	0.986	0.997
CTNNB1	MAP2K1	9606.ENSP00000344456	9606.ENSP00000302486	0	0	0	0	0.083	0.156	0	0.67	0.723
CTNNB1	TERT	9606.ENSP00000344456	9606.ENSP00000309572	0	0	0	0	0	0.345	0.9	0.97	0.997
CTNNB1	MET	9606.ENSP00000344456	9606.ENSP00000317272	0	0	0	0	0.063	0.518	0.9	0.891	0.994
CTNNB1	PTPN11	9606.ENSP00000344456	9606.ENSP00000340944	0	0	0	0	0.086	0.317	0.9	0.933	0.995
CTNNB1	MMP9	9606.ENSP00000344456	9606.ENSP00000361405	0	0	0	0	0	0.073	0	0.755	0.763
CTNNB1	PTPRC	9606.ENSP00000344456	9606.ENSP00000411355	0	0	0	0	0.062	0.427	0	0.617	0.776
CTNNB1	PTGS2	9606.ENSP00000344456	9606.ENSP00000356438	0	0	0	0	0	0.27	0	0.737	0.8
CTNNB1	MAPK8	9606.ENSP00000344456	9606.ENSP00000378974	0	0	0	0	0.102	0.501	0	0.625	0.817
CTNNB1	RELA	9606.ENSP00000344456	9606.ENSP00000384273	0	0	0	0	0	0.592	0	0.816	0.922
CTNNB1	PTPN6	9606.ENSP00000344456	9606.ENSP00000391592	0	0	0	0	0.062	0.263	0.9	0.202	0.937
CTNNB1	FGFR1	9606.ENSP00000344456	9606.ENSP00000393312	0	0	0	0	0	0.735	0.9	0.662	0.99
CTNNB1	FYN	9606.ENSP00000344456	9606.ENSP00000346671	0	0	0	0	0.053	0.672	0.9	0.749	0.991
CTNNB1	PIK3R1	9606.ENSP00000344456	9606.ENSP00000428056	0	0	0	0	0	0.761	0.9	0.74	0.993
CTNNB1	HIF1A	9606.ENSP00000344456	9606.ENSP00000437955	0	0	0	0	0.079	0.753	0	0.991	0.997
CTNNB1	SRC	9606.ENSP00000344456	9606.ENSP00000362680	0	0	0	0	0.06	0.711	0.9	0.981	0.999
CYP19A1	ERBB2	9606.ENSP00000379683	9606.ENSP00000269571	0	0	0	0	0	0	0	0.802	0.802
CYP19A1	CYP3A4	9606.ENSP00000379683	9606.ENSP00000337915	0	0	0.419	0.577	0	0.139	0.9	0.626	0.944
CYP2C19	TPMT	9606.ENSP00000360372	9606.ENSP00000312304	0	0	0	0	0	0	0	0.719	0.719
CYP2C19	CYP3A4	9606.ENSP00000360372	9606.ENSP00000337915	0	0	0.444	0.638	0.178	0.142	0.9	0.927	0.956
CYP2C19	PTGS1	9606.ENSP00000360372	9606.ENSP00000354612	0	0	0	0	0.053	0	0.9	0.318	0.929
CYP2C19	PTGS2	9606.ENSP00000360372	9606.ENSP00000356438	0	0	0	0	0.053	0	0.9	0.263	0.924
EGFR	MAPK1	9606.ENSP00000275493	9606.ENSP00000215832	0	0	0	0.577	0	0.44	0.9	0.832	0.962
EGFR	MMP2	9606.ENSP00000275493	9606.ENSP00000219070	0	0	0	0	0.11	0	0	0.684	0.707
EGFR	IL2	9606.ENSP00000275493	9606.ENSP00000226730	0	0	0	0	0	0	0.6	0.556	0.815
EGFR	NR3C1	9606.ENSP00000275493	9606.ENSP00000231509	0	0	0	0	0	0.664	0	0.394	0.788
EGFR	MDM2	9606.ENSP00000275493	9606.ENSP00000258149	0	0	0	0	0	0	0.6	0.69	0.87
EGFR	PDGFRB	9606.ENSP00000275493	9606.ENSP00000261799	0	0	0	0.56	0.105	0.541	0.8	0.917	0.946
EGFR	PIK3CA	9606.ENSP00000275493	9606.ENSP00000263967	0	0	0	0	0	0.741	0.9	0.875	0.996
EGFR	STAT3	9606.ENSP00000275493	9606.ENSP00000264657	0	0	0	0	0	0.931	0.9	0.989	0.999
EGFR	ERBB2	9606.ENSP00000275493	9606.ENSP00000269571	0	0	0	0.941	0.077	0.982	0.9	0.99	0.998
EGFR	PTGS2	9606.ENSP00000275493	9606.ENSP00000356438	0	0	0	0	0.062	0	0	0.7	0.706
EGFR	TNF	9606.ENSP00000275493	9606.ENSP00000398698	0	0	0	0	0.063	0	0	0.704	0.712
EGFR	SNCA	9606.ENSP00000275493	9606.ENSP00000338345	0	0	0	0	0	0.622	0	0.281	0.716
EGFR	TYK2	9606.ENSP00000275493	9606.ENSP00000431885	0	0	0	0.566	0	0.182	0.6	0.429	0.718
EGFR	PTPN22	9606.ENSP00000275493	9606.ENSP00000352833	0	0	0	0	0	0.682	0	0.15	0.719
EGFR	ITGB2	9606.ENSP00000275493	9606.ENSP00000380948	0	0	0	0	0.051	0.649	0	0.255	0.731
EGFR	MAPK8	9606.ENSP00000275493	9606.ENSP00000378974	0	0	0	0.563	0	0.642	0	0.591	0.731
EGFR	MMP9	9606.ENSP00000275493	9606.ENSP00000361405	0	0	0	0	0	0	0	0.733	0.733
EGFR	TLR4	9606.ENSP00000275493	9606.ENSP00000363089	0	0	0	0	0	0.317	0	0.773	0.838
EGFR	PIK3CD	9606.ENSP00000275493	9606.ENSP00000366563	0	0	0	0	0	0.058	0.8	0.397	0.876
EGFR	LCK	9606.ENSP00000275493	9606.ENSP00000337825	0	0	0	0.682	0	0.231	0.9	0.506	0.932
EGFR	FYN	9606.ENSP00000275493	9606.ENSP00000346671	0	0	0	0.676	0	0.245	0.9	0.682	0.938
EGFR	MET	9606.ENSP00000275493	9606.ENSP00000317272	0	0	0	0.58	0.23	0.887	0	0.988	0.946
EGFR	JAK1	9606.ENSP00000275493	9606.ENSP00000343204	0	0	0	0.569	0	0.32	0.9	0.681	0.949
EGFR	PTPN6	9606.ENSP00000275493	9606.ENSP00000391592	0	0	0	0	0	0.79	0	0.833	0.963
EGFR	FGR	9606.ENSP00000275493	9606.ENSP00000363117	0	0	0	0.668	0	0.65	0.9	0.466	0.968
EGFR	JAK2	9606.ENSP00000275493	9606.ENSP00000371067	0	0	0	0.573	0	0.807	0.8	0.858	0.974
EGFR	HIF1A	9606.ENSP00000275493	9606.ENSP00000437955	0	0	0	0	0	0	0.9	0.776	0.976
EGFR	MTOR	9606.ENSP00000275493	9606.ENSP00000354558	0	0	0	0	0.062	0.197	0.9	0.751	0.978
EGFR	LYN	9606.ENSP00000275493	9606.ENSP00000428924	0	0	0	0.679	0	0.773	0.9	0.642	0.981
EGFR	HCK	9606.ENSP00000275493	9606.ENSP00000444986	0	0	0	0.679	0	0.833	0.9	0.582	0.985
EGFR	SRC	9606.ENSP00000275493	9606.ENSP00000362680	0	0	0	0.671	0	0.931	0.9	0.99	0.995
EGFR	PIK3R1	9606.ENSP00000275493	9606.ENSP00000428056	0	0	0	0	0	0.893	0.9	0.795	0.997
EGFR	PTPN11	9606.ENSP00000275493	9606.ENSP00000340944	0	0	0	0	0	0.941	0.9	0.986	0.999
EGFR	HSP90AA1	9606.ENSP00000275493	9606.ENSP00000335153	0	0	0	0	0	0.884	0.9	0.989	0.999
ELANE	MPO	9606.ENSP00000466090	9606.ENSP00000225275	0	0	0	0	0.784	0.141	0	0.859	0.971
ELANE	MMP9	9606.ENSP00000466090	9606.ENSP00000361405	0	0	0	0	0.095	0	0	0.693	0.71
ERBB2	PIK3CA	9606.ENSP00000269571	9606.ENSP00000263967	0	0	0	0	0	0.12	0.9	0.875	0.988
ERBB2	STAT3	9606.ENSP00000269571	9606.ENSP00000264657	0	0	0	0	0	0.743	0	0.976	0.993
ERBB2	PTGS2	9606.ENSP00000269571	9606.ENSP00000356438	0	0	0	0	0.062	0.27	0	0.601	0.702
ERBB2	HIF1A	9606.ENSP00000269571	9606.ENSP00000437955	0	0	0	0	0	0	0	0.708	0.708
ERBB2	MTOR	9606.ENSP00000269571	9606.ENSP00000354558	0	0	0	0	0.049	0.058	0	0.71	0.717
ERBB2	MMP9	9606.ENSP00000269571	9606.ENSP00000361405	0	0	0	0	0	0	0	0.723	0.724
ERBB2	FYN	9606.ENSP00000269571	9606.ENSP00000346671	0	0	0	0.695	0	0.541	0.5	0.542	0.798
ERBB2	PIK3CD	9606.ENSP00000269571	9606.ENSP00000366563	0	0	0	0	0	0.058	0.8	0.395	0.876
ERBB2	JAK1	9606.ENSP00000269571	9606.ENSP00000343204	0	0	0	0.567	0	0.302	0.8	0.482	0.883
ERBB2	MAPK8	9606.ENSP00000269571	9606.ENSP00000378974	0	0	0	0	0	0	0.9	0.464	0.944
ERBB2	MAP2K1	9606.ENSP00000269571	9606.ENSP00000302486	0	0	0	0.61	0	0.285	0.9	0.767	0.947
ERBB2	JAK2	9606.ENSP00000269571	9606.ENSP00000371067	0	0	0	0.57	0	0.32	0.9	0.798	0.953
ERBB2	SRC	9606.ENSP00000269571	9606.ENSP00000362680	0	0	0	0.686	0.062	0.897	0.8	0.99	0.985
ERBB2	PIK3R1	9606.ENSP00000269571	9606.ENSP00000428056	0	0	0	0	0	0.884	0.9	0.74	0.996
ERBB2	PTPN11	9606.ENSP00000269571	9606.ENSP00000340944	0	0	0	0	0	0.939	0.9	0.795	0.998
ERBB2	HSP90AA1	9606.ENSP00000269571	9606.ENSP00000335153	0	0	0	0	0	0.907	0.9	0.989	0.999
F2	MAPK1	9606.ENSP00000308541	9606.ENSP00000215832	0	0	0	0	0	0.056	0.9	0.204	0.918
F2	SELP	9606.ENSP00000308541	9606.ENSP00000263686	0	0	0	0	0.062	0	0	0.768	0.773
F2	MAP2K1	9606.ENSP00000308541	9606.ENSP00000302486	0	0	0	0	0	0.147	0.9	0.133	0.919
F2	HCK	9606.ENSP00000308541	9606.ENSP00000444986	0	0	0	0	0	0.056	0.9	0	0.901
F2	FGR	9606.ENSP00000308541	9606.ENSP00000363117	0	0	0	0	0	0.056	0.9	0	0.901
F2	PPARA	9606.ENSP00000308541	9606.ENSP00000385523	0	0	0	0	0.064	0	0.9	0.202	0.918
F2	SRC	9606.ENSP00000308541	9606.ENSP00000362680	0	0	0	0	0	0.056	0.9	0.468	0.945
F2	F3	9606.ENSP00000308541	9606.ENSP00000334145	0	0	0	0	0	0	0.9	0.921	0.991
F3	SELP	9606.ENSP00000334145	9606.ENSP00000263686	0	0	0	0	0	0	0	0.89	0.89
F3	TNF	9606.ENSP00000334145	9606.ENSP00000398698	0	0	0	0	0.063	0	0	0.698	0.705
FGFR1	MAPK1	9606.ENSP00000393312	9606.ENSP00000215832	0	0	0	0.587	0	0.081	0.9	0.512	0.923
FGFR1	PIK3CA	9606.ENSP00000393312	9606.ENSP00000263967	0	0	0	0	0	0.097	0.8	0.721	0.945
FGFR1	STAT3	9606.ENSP00000393312	9606.ENSP00000264657	0	0	0	0	0	0.323	0	0.651	0.754
FGFR1	PTPN11	9606.ENSP00000393312	9606.ENSP00000340944	0	0	0	0	0.063	0.109	0.5	0.66	0.839
FGFR1	PIK3CD	9606.ENSP00000393312	9606.ENSP00000366563	0	0	0	0	0	0.097	0.8	0.129	0.829
FGFR1	PIK3R1	9606.ENSP00000393312	9606.ENSP00000428056	0	0	0	0	0	0.807	0.8	0.46	0.977
FGR	PDGFRB	9606.ENSP00000363117	9606.ENSP00000261799	0	0	0	0.633	0	0.122	0.9	0.324	0.918
FGR	PIK3CA	9606.ENSP00000363117	9606.ENSP00000263967	0	0	0	0	0.062	0.104	0.6	0.223	0.703
FGR	STAT3	9606.ENSP00000363117	9606.ENSP00000264657	0	0	0	0	0.062	0.384	0.9	0.327	0.956
FGR	LCK	9606.ENSP00000363117	9606.ENSP00000337825	0	0	0	0.95	0.069	0	0.9	0.74	0.906
FGR	SNCA	9606.ENSP00000363117	9606.ENSP00000338345	0	0	0	0	0	0.225	0.9	0	0.919
FGR	FYN	9606.ENSP00000363117	9606.ENSP00000346671	0	0	0	0.973	0	0	0.9	0.801	0.902
FGR	SRC	9606.ENSP00000363117	9606.ENSP00000362680	0	0	0	0.969	0	0.213	0.9	0.79	0.919
FGR	PIK3R1	9606.ENSP00000363117	9606.ENSP00000428056	0	0	0	0	0.061	0.102	0.6	0.238	0.708
FGR	PIK3CD	9606.ENSP00000363117	9606.ENSP00000366563	0	0	0	0	0.153	0.104	0.6	0.226	0.733
FGR	ITGB2	9606.ENSP00000363117	9606.ENSP00000380948	0	0	0	0	0.676	0.147	0	0.341	0.802
FGR	LYN	9606.ENSP00000363117	9606.ENSP00000428924	0	0	0	0.951	0.187	0.241	0.9	0.855	0.935
FGR	SYK	9606.ENSP00000363117	9606.ENSP00000364907	0	0	0	0.71	0.228	0.515	0.9	0.745	0.967
FGR	HCK	9606.ENSP00000363117	9606.ENSP00000444986	0	0	0	0.953	0.712	0	0.9	0.878	0.971
FLT3	HCK	9606.ENSP00000241453	9606.ENSP00000444986	0	0	0	0.692	0.153	0.331	0.6	0.36	0.779
FLT3	PTPRC	9606.ENSP00000241453	9606.ENSP00000411355	0	0	0	0	0.114	0.06	0	0.773	0.795
FLT3	SYK	9606.ENSP00000241453	9606.ENSP00000364907	0	0	0	0.607	0.098	0.428	0.6	0.668	0.833
FLT3	PIK3CD	9606.ENSP00000241453	9606.ENSP00000366563	0	0	0	0	0.065	0.097	0.8	0.253	0.856
FLT3	PIK3CA	9606.ENSP00000241453	9606.ENSP00000263967	0	0	0	0	0	0.097	0.8	0.521	0.905
FLT3	STAT3	9606.ENSP00000241453	9606.ENSP00000264657	0	0	0	0	0	0.111	0.8	0.727	0.947
FLT3	PIK3R1	9606.ENSP00000241453	9606.ENSP00000428056	0	0	0	0	0.065	0.376	0.8	0.678	0.957
FLT3	PTPN11	9606.ENSP00000241453	9606.ENSP00000340944	0	0	0	0	0.063	0.424	0.5	0.88	0.963
FLT3	HSP90AA1	9606.ENSP00000241453	9606.ENSP00000335153	0	0	0	0	0	0.306	0	0.97	0.978
FYN	MAPK1	9606.ENSP00000346671	9606.ENSP00000215832	0	0	0.313	0.616	0.062	0.148	0.9	0.539	0.938
FYN	IL2	9606.ENSP00000346671	9606.ENSP00000226730	0	0	0	0	0	0	0.9	0.519	0.949
FYN	PDGFRB	9606.ENSP00000346671	9606.ENSP00000261799	0	0	0	0.653	0	0.785	0.9	0.45	0.98
FYN	KDR	9606.ENSP00000346671	9606.ENSP00000263923	0	0	0	0.645	0.062	0.525	0.9	0.39	0.957
FYN	PIK3CA	9606.ENSP00000346671	9606.ENSP00000263967	0	0	0	0	0.062	0.104	0.9	0.312	0.934
FYN	STAT3	9606.ENSP00000346671	9606.ENSP00000264657	0	0	0	0	0	0.345	0.9	0.523	0.966
FYN	KIT	9606.ENSP00000346671	9606.ENSP00000288135	0	0	0	0.674	0	0.507	0.5	0.536	0.786
FYN	HSP90AA1	9606.ENSP00000346671	9606.ENSP00000335153	0	0	0	0	0	0.554	0.65	0.821	0.969
FYN	LCK	9606.ENSP00000346671	9606.ENSP00000337825	0	0	0.435	0.956	0.062	0.27	0.9	0.973	0.93
FYN	SNCA	9606.ENSP00000346671	9606.ENSP00000338345	0	0	0	0	0.059	0.768	0.9	0.326	0.983
FYN	PTPN11	9606.ENSP00000346671	9606.ENSP00000340944	0	0	0	0.551	0.064	0.595	0.9	0.874	0.974
FYN	JAK1	9606.ENSP00000346671	9606.ENSP00000343204	0	0	0	0.653	0.062	0.096	0.9	0.413	0.92
FYN	JAK2	9606.ENSP00000346671	9606.ENSP00000371067	0	0	0	0.645	0.062	0.297	0.5	0.706	0.73
FYN	PIK3CD	9606.ENSP00000346671	9606.ENSP00000366563	0	0	0	0	0.062	0.104	0.8	0.31	0.868
FYN	HCK	9606.ENSP00000346671	9606.ENSP00000444986	0	0	0.444	0.958	0	0	0.9	0.825	0.905
FYN	LYN	9606.ENSP00000346671	9606.ENSP00000428924	0	0	0.44	0.955	0	0	0.9	0.901	0.905
FYN	TEK	9606.ENSP00000346671	9606.ENSP00000369375	0	0	0	0.659	0	0.122	0.9	0.202	0.913
FYN	MAPK8	9606.ENSP00000346671	9606.ENSP00000378974	0	0	0.345	0.572	0.063	0.143	0.9	0.43	0.937
FYN	PTPN6	9606.ENSP00000346671	9606.ENSP00000391592	0	0	0	0	0.062	0.078	0.9	0.392	0.94
FYN	SYK	9606.ENSP00000346671	9606.ENSP00000364907	0	0	0	0.73	0.062	0.27	0.9	0.845	0.942
FYN	PTPRC	9606.ENSP00000346671	9606.ENSP00000411355	0	0	0	0	0.063	0.482	0.9	0.736	0.985
FYN	PIK3R1	9606.ENSP00000346671	9606.ENSP00000428056	0	0	0	0	0	0.754	0.9	0.802	0.994
FYN	SRC	9606.ENSP00000346671	9606.ENSP00000362680	0	0	0.445	0.971	0	0.966	0.9	0.966	0.996
GUSB	HPRT1	9606.ENSP00000302728	9606.ENSP00000298556	0.042	0	0	0	0	0	0	0.7	0.7
HCK	PDGFRB	9606.ENSP00000444986	9606.ENSP00000261799	0	0	0	0.685	0	0.122	0.9	0.362	0.918
HCK	STAT3	9606.ENSP00000444986	9606.ENSP00000264657	0	0	0	0	0	0.517	0.9	0.555	0.976
HCK	LCK	9606.ENSP00000444986	9606.ENSP00000337825	0	0	0.437	0.968	0.065	0	0.9	0.769	0.906
HCK	SNCA	9606.ENSP00000444986	9606.ENSP00000338345	0	0	0	0	0	0.056	0.9	0	0.901
HCK	PTPN11	9606.ENSP00000444986	9606.ENSP00000340944	0	0	0	0	0.062	0.078	0.9	0.455	0.946
HCK	JAK1	9606.ENSP00000444986	9606.ENSP00000343204	0	0	0	0.685	0	0	0.9	0.324	0.909
HCK	SRC	9606.ENSP00000444986	9606.ENSP00000362680	0	0	0.444	0.954	0	0.27	0.9	0.847	0.928
HCK	SYK	9606.ENSP00000444986	9606.ENSP00000364907	0	0	0	0.736	0.302	0	0.9	0.821	0.942
HCK	PIK3CD	9606.ENSP00000444986	9606.ENSP00000366563	0	0	0	0	0.121	0.104	0.6	0.179	0.707
HCK	ITGB2	9606.ENSP00000444986	9606.ENSP00000380948	0	0	0	0	0.708	0.147	0.9	0.364	0.982
HCK	PTPRC	9606.ENSP00000444986	9606.ENSP00000411355	0	0	0	0	0.384	0.078	0.8	0.324	0.913
HCK	PIK3R1	9606.ENSP00000444986	9606.ENSP00000428056	0	0	0	0	0	0.316	0.6	0.293	0.789
HCK	LYN	9606.ENSP00000444986	9606.ENSP00000428924	0	0	0.442	0.973	0.287	0.131	0.9	0.861	0.934
HDAC8	STAT3	9606.ENSP00000362674	9606.ENSP00000264657	0	0	0	0	0.048	0.316	0	0.705	0.791
HDAC8	HSP90AA1	9606.ENSP00000362674	9606.ENSP00000335153	0	0	0	0	0	0.283	0	0.607	0.707
HIF1A	MAPK1	9606.ENSP00000437955	9606.ENSP00000215832	0	0	0	0	0	0.675	0.8	0.591	0.971
HIF1A	MMP2	9606.ENSP00000437955	9606.ENSP00000219070	0	0	0	0	0	0	0	0.754	0.754
HIF1A	NR3C1	9606.ENSP00000437955	9606.ENSP00000231509	0	0	0	0	0	0.108	0.65	0.656	0.883
HIF1A	MDM2	9606.ENSP00000437955	9606.ENSP00000258149	0	0	0	0	0.062	0.873	0.9	0.984	0.999
HIF1A	KDR	9606.ENSP00000437955	9606.ENSP00000263923	0	0	0	0	0.062	0	0	0.767	0.772
HIF1A	STAT3	9606.ENSP00000437955	9606.ENSP00000264657	0	0	0	0	0.062	0.839	0.9	0.968	0.999
HIF1A	PPARG	9606.ENSP00000437955	9606.ENSP00000287820	0	0	0	0	0.062	0.108	0	0.736	0.76
HIF1A	NOS3	9606.ENSP00000437955	9606.ENSP00000297494	0	0	0	0	0	0	0.9	0.701	0.968
HIF1A	HSP90AA1	9606.ENSP00000437955	9606.ENSP00000335153	0	0	0	0	0	0.918	0.9	0.991	0.999
HIF1A	MTOR	9606.ENSP00000437955	9606.ENSP00000354558	0	0	0	0	0	0.096	0	0.807	0.819
HIF1A	PARP1	9606.ENSP00000437955	9606.ENSP00000355759	0	0	0	0	0	0.27	0	0.733	0.797
HIF1A	MCL1	9606.ENSP00000437955	9606.ENSP00000358022	0	0	0	0	0.088	0.316	0	0.561	0.702
HIF1A	MMP9	9606.ENSP00000437955	9606.ENSP00000361405	0	0	0	0	0	0	0	0.718	0.718
HIF1A	SRC	9606.ENSP00000437955	9606.ENSP00000362680	0	0	0	0	0.062	0.685	0	0.676	0.896
HIF1A	RELA	9606.ENSP00000437955	9606.ENSP00000384273	0	0	0	0	0	0.27	0	0.89	0.916
HIF1A	TNF	9606.ENSP00000437955	9606.ENSP00000398698	0	0	0	0	0	0	0	0.707	0.707
HPRT1	XDH	9606.ENSP00000298556	9606.ENSP00000368727	0	0	0	0	0.062	0	0.9	0.357	0.934
HPRT1	TPMT	9606.ENSP00000298556	9606.ENSP00000312304	0	0	0	0	0.053	0	0.9	0.489	0.947
HPRT1	PNP	9606.ENSP00000298556	9606.ENSP00000354532	0.167	0	0	0	0.062	0.185	0.9	0.687	0.976
HSP90AA1	MAPK1	9606.ENSP00000335153	9606.ENSP00000215832	0	0	0	0	0.062	0.365	0.9	0.705	0.98
HSP90AA1	MMP2	9606.ENSP00000335153	9606.ENSP00000219070	0	0	0	0	0	0.27	0	0.918	0.938
HSP90AA1	IL2	9606.ENSP00000335153	9606.ENSP00000226730	0	0	0	0	0	0	0.9	0.502	0.948
HSP90AA1	NR3C1	9606.ENSP00000335153	9606.ENSP00000231509	0	0	0	0	0	0.923	0.9	0.989	0.999
HSP90AA1	MDM2	9606.ENSP00000335153	9606.ENSP00000258149	0	0	0	0	0	0.675	0	0.951	0.983
HSP90AA1	KDR	9606.ENSP00000335153	9606.ENSP00000263923	0	0	0	0	0	0.488	0.9	0.873	0.992
HSP90AA1	PIK3CA	9606.ENSP00000335153	9606.ENSP00000263967	0	0	0	0	0	0.092	0.6	0.695	0.88
HSP90AA1	STAT3	9606.ENSP00000335153	9606.ENSP00000264657	0	0	0	0	0	0.27	0.9	0.988	0.999
HSP90AA1	PPARG	9606.ENSP00000335153	9606.ENSP00000287820	0	0	0	0	0	0.063	0	0.777	0.782
HSP90AA1	KIT	9606.ENSP00000335153	9606.ENSP00000288135	0	0	0	0	0	0.089	0	0.886	0.892
HSP90AA1	NOS3	9606.ENSP00000335153	9606.ENSP00000297494	0	0	0	0	0.062	0.76	0.9	0.989	0.999
HSP90AA1	TERT	9606.ENSP00000335153	9606.ENSP00000309572	0	0	0	0	0	0.883	0.9	0.947	0.999
HSP90AA1	MET	9606.ENSP00000335153	9606.ENSP00000317272	0	0	0	0	0	0.55	0	0.511	0.771
HSP90AA1	NOS2	9606.ENSP00000335153	9606.ENSP00000327251	0	0	0	0	0.062	0.299	0.9	0.513	0.963
HSP90AA1	SNCA	9606.ENSP00000335153	9606.ENSP00000338345	0	0	0	0	0	0.334	0	0.695	0.788
HSP90AA1	JAK1	9606.ENSP00000335153	9606.ENSP00000343204	0	0	0	0	0.062	0.237	0	0.777	0.827
HSP90AA1	PARP1	9606.ENSP00000335153	9606.ENSP00000355759	0	0	0	0	0.099	0	0	0.822	0.834
HSP90AA1	LCK	9606.ENSP00000335153	9606.ENSP00000337825	0	0	0	0	0.048	0.714	0	0.708	0.914
HSP90AA1	JAK2	9606.ENSP00000335153	9606.ENSP00000371067	0	0	0	0	0	0.362	0	0.912	0.942
HSP90AA1	MCL1	9606.ENSP00000335153	9606.ENSP00000358022	0	0	0	0	0	0.128	0.9	0.536	0.956
HSP90AA1	TLR4	9606.ENSP00000335153	9606.ENSP00000363089	0	0	0	0	0	0.056	0	0.971	0.972
HSP90AA1	MTOR	9606.ENSP00000335153	9606.ENSP00000354558	0	0	0	0	0	0.092	0.9	0.763	0.976
HSP90AA1	LYN	9606.ENSP00000335153	9606.ENSP00000428924	0	0	0	0	0	0.539	0	0.96	0.981
HSP90AA1	PPARA	9606.ENSP00000335153	9606.ENSP00000385523	0	0	0	0	0	0.51	0.9	0.869	0.993
HSP90AA1	SRC	9606.ENSP00000335153	9606.ENSP00000362680	0	0	0	0	0	0.821	0.9	0.989	0.999
ICAM1	MPO	9606.ENSP00000264832	9606.ENSP00000225275	0	0	0	0	0	0	0	0.74	0.74
ICAM1	IL2	9606.ENSP00000264832	9606.ENSP00000226730	0	0	0	0	0	0	0	0.733	0.733
ICAM1	SELP	9606.ENSP00000264832	9606.ENSP00000263686	0	0	0	0	0.062	0	0	0.943	0.945
ICAM1	STAT3	9606.ENSP00000264832	9606.ENSP00000264657	0	0	0	0	0.085	0	0.9	0.627	0.962
ICAM1	PTPRC	9606.ENSP00000264832	9606.ENSP00000411355	0	0	0	0	0.096	0	0	0.703	0.72
ICAM1	SYK	9606.ENSP00000264832	9606.ENSP00000364907	0	0	0	0	0.062	0	0	0.714	0.721
ICAM1	PTGS2	9606.ENSP00000264832	9606.ENSP00000356438	0	0	0	0	0.123	0	0	0.702	0.728
ICAM1	NOS3	9606.ENSP00000264832	9606.ENSP00000297494	0	0	0	0	0	0	0	0.731	0.731
ICAM1	PTPN11	9606.ENSP00000264832	9606.ENSP00000340944	0	0	0	0	0	0	0	0.753	0.753
ICAM1	MMP9	9606.ENSP00000264832	9606.ENSP00000361405	0	0	0	0	0.093	0	0	0.768	0.781
ICAM1	TLR4	9606.ENSP00000264832	9606.ENSP00000363089	0	0	0	0	0.083	0	0	0.786	0.796
ICAM1	RELA	9606.ENSP00000264832	9606.ENSP00000384273	0	0	0	0	0.065	0.681	0	0.639	0.883
ICAM1	TNF	9606.ENSP00000264832	9606.ENSP00000398698	0	0	0	0	0.119	0	0	0.878	0.888
ICAM1	ITGAL	9606.ENSP00000264832	9606.ENSP00000349252	0	0	0	0	0.091	0.972	0.9	0.989	0.999
ICAM1	ITGB2	9606.ENSP00000264832	9606.ENSP00000380948	0	0	0	0	0.113	0.835	0.9	0.989	0.999
IL2	MAPK1	9606.ENSP00000226730	9606.ENSP00000215832	0	0	0	0	0	0	0.9	0.346	0.931
IL2	PDGFRB	9606.ENSP00000226730	9606.ENSP00000261799	0	0	0	0	0	0	0.6	0.294	0.705
IL2	PTPRC	9606.ENSP00000226730	9606.ENSP00000411355	0	0	0	0	0	0	0	0.804	0.804
IL2	JAK2	9606.ENSP00000226730	9606.ENSP00000371067	0	0	0	0	0	0	0.6	0.594	0.83
IL2	PIK3CA	9606.ENSP00000226730	9606.ENSP00000263967	0	0	0	0	0	0	0.9	0.231	0.919
IL2	PIK3R1	9606.ENSP00000226730	9606.ENSP00000428056	0	0	0	0	0	0	0.9	0.234	0.92
IL2	TERT	9606.ENSP00000226730	9606.ENSP00000309572	0	0	0	0	0	0	0.9	0.325	0.929
IL2	TNF	9606.ENSP00000226730	9606.ENSP00000398698	0	0	0	0	0	0	0	0.933	0.933
IL2	MAP2K1	9606.ENSP00000226730	9606.ENSP00000302486	0	0	0	0	0	0	0.9	0.37	0.934
IL2	MAPK8	9606.ENSP00000226730	9606.ENSP00000378974	0	0	0	0	0	0	0.9	0.401	0.937
IL2	PTPN11	9606.ENSP00000226730	9606.ENSP00000340944	0	0	0	0	0	0	0.9	0.497	0.947
IL2	SYK	9606.ENSP00000226730	9606.ENSP00000364907	0	0	0	0	0	0	0.9	0.56	0.954
IL2	MTOR	9606.ENSP00000226730	9606.ENSP00000354558	0	0	0	0	0	0	0.9	0.607	0.959
IL2	STAT3	9606.ENSP00000226730	9606.ENSP00000264657	0	0	0	0	0	0	0.9	0.715	0.97
IL2	RELA	9606.ENSP00000226730	9606.ENSP00000384273	0	0	0	0	0	0.486	0.9	0.5	0.972
IL2	LCK	9606.ENSP00000226730	9606.ENSP00000337825	0	0	0	0	0	0	0.9	0.754	0.974
IL2	JAK1	9606.ENSP00000226730	9606.ENSP00000343204	0	0	0	0	0	0	0.9	0.843	0.983
ITGAL	SRC	9606.ENSP00000349252	9606.ENSP00000362680	0	0	0	0	0	0.075	0.6	0.275	0.708
ITGAL	PTPRC	9606.ENSP00000349252	9606.ENSP00000411355	0	0	0	0	0.648	0.313	0	0.796	0.946
ITGAL	ITGB2	9606.ENSP00000349252	9606.ENSP00000380948	0	0	0	0	0.418	0.87	0.9	0.989	0.999
ITGB2	MMP2	9606.ENSP00000380948	9606.ENSP00000219070	0	0	0	0	0	0.069	0.9	0.25	0.924
ITGB2	SELP	9606.ENSP00000380948	9606.ENSP00000263686	0	0	0	0	0.182	0	0.9	0.659	0.969
ITGB2	MMP9	9606.ENSP00000380948	9606.ENSP00000361405	0	0	0	0	0.29	0.069	0.9	0.399	0.955
ITGB2	SRC	9606.ENSP00000380948	9606.ENSP00000362680	0	0	0	0	0.063	0.07	0.6	0.465	0.788
ITGB2	TLR4	9606.ENSP00000380948	9606.ENSP00000363089	0	0	0	0	0.557	0.07	0	0.404	0.733
ITGB2	SYK	9606.ENSP00000380948	9606.ENSP00000364907	0	0	0	0	0.34	0.501	0	0.454	0.804
ITGB2	LYN	9606.ENSP00000380948	9606.ENSP00000428924	0	0	0	0	0.205	0.318	0.36	0.335	0.738
ITGB2	PTPRC	9606.ENSP00000380948	9606.ENSP00000411355	0	0	0	0	0.764	0.163	0	0.51	0.894
JAK1	MAPK1	9606.ENSP00000343204	9606.ENSP00000215832	0	0	0	0.608	0.168	0.148	0.9	0.359	0.932
JAK1	PDGFRB	9606.ENSP00000343204	9606.ENSP00000261799	0	0	0	0.554	0	0.279	0.8	0.408	0.875
JAK1	KDR	9606.ENSP00000343204	9606.ENSP00000263923	0	0	0	0.56	0	0.122	0.8	0.351	0.842
JAK1	PIK3CA	9606.ENSP00000343204	9606.ENSP00000263967	0	0	0	0	0.062	0.104	0.9	0.394	0.942
JAK1	STAT3	9606.ENSP00000343204	9606.ENSP00000264657	0	0	0	0	0.097	0.887	0.9	0.988	0.999
JAK1	MAP2K1	9606.ENSP00000343204	9606.ENSP00000302486	0	0	0	0.593	0.063	0.178	0.9	0.465	0.931
JAK1	MET	9606.ENSP00000343204	9606.ENSP00000317272	0	0	0	0.567	0.064	0.074	0.8	0.334	0.836
JAK1	LCK	9606.ENSP00000343204	9606.ENSP00000337825	0	0	0	0.681	0.052	0	0.9	0.469	0.915
JAK1	PTPN11	9606.ENSP00000343204	9606.ENSP00000340944	0	0	0	0	0.062	0.799	0.9	0.86	0.997
JAK1	TNF	9606.ENSP00000343204	9606.ENSP00000398698	0	0	0	0	0	0.242	0	0.624	0.703
JAK1	MAPK8	9606.ENSP00000343204	9606.ENSP00000378974	0	0	0	0.561	0.063	0.143	0.9	0.435	0.928
JAK1	JAK2	9606.ENSP00000343204	9606.ENSP00000371067	0	0	0	0.911	0.085	0.27	0.9	0.992	0.933
JAK1	SYK	9606.ENSP00000343204	9606.ENSP00000364907	0	0	0	0.643	0	0.213	0.9	0.544	0.933
JAK1	TYK2	9606.ENSP00000343204	9606.ENSP00000431885	0	0	0	0.926	0.062	0.462	0.9	0.992	0.949
JAK1	PTPN6	9606.ENSP00000343204	9606.ENSP00000391592	0	0	0	0	0.062	0.483	0.9	0.451	0.969
JAK1	PIK3R1	9606.ENSP00000343204	9606.ENSP00000428056	0	0	0	0	0.062	0.263	0.9	0.692	0.975
JAK2	MAPK1	9606.ENSP00000371067	9606.ENSP00000215832	0	0	0	0.606	0.065	0.148	0.9	0.492	0.929
JAK2	PDGFRB	9606.ENSP00000371067	9606.ENSP00000261799	0	0	0	0.553	0	0.279	0.9	0.68	0.947
JAK2	KDR	9606.ENSP00000371067	9606.ENSP00000263923	0	0	0	0.559	0	0.122	0.8	0.627	0.866
JAK2	PIK3CA	9606.ENSP00000371067	9606.ENSP00000263967	0	0	0	0	0.09	0.104	0.9	0.645	0.967
JAK2	STAT3	9606.ENSP00000371067	9606.ENSP00000264657	0	0	0	0	0.053	0.884	0.9	0.995	0.999
JAK2	KIT	9606.ENSP00000371067	9606.ENSP00000288135	0	0	0	0.563	0	0.507	0.9	0.777	0.965
JAK2	MET	9606.ENSP00000371067	9606.ENSP00000317272	0	0	0	0.571	0.064	0.074	0.8	0.42	0.843
JAK2	NOS2	9606.ENSP00000371067	9606.ENSP00000327251	0	0	0	0	0	0.077	0.9	0.394	0.939
JAK2	LCK	9606.ENSP00000371067	9606.ENSP00000337825	0	0	0	0.666	0.055	0	0.9	0.469	0.916
JAK2	PTPN11	9606.ENSP00000371067	9606.ENSP00000340944	0	0	0	0	0.062	0.8	0.9	0.983	0.999
JAK2	SRC	9606.ENSP00000371067	9606.ENSP00000362680	0	0	0	0.636	0.062	0.345	0.9	0.972	0.956
JAK2	PIK3CD	9606.ENSP00000371067	9606.ENSP00000366563	0	0	0	0	0.062	0.104	0.8	0.251	0.857
JAK2	LYN	9606.ENSP00000371067	9606.ENSP00000428924	0	0	0	0.689	0.062	0.27	0.8	0.656	0.88
JAK2	TYK2	9606.ENSP00000371067	9606.ENSP00000431885	0	0	0	0.881	0.062	0.27	0.9	0.965	0.934
JAK2	RELA	9606.ENSP00000371067	9606.ENSP00000384273	0	0	0	0	0	0.056	0.9	0.368	0.935
JAK2	PIK3R1	9606.ENSP00000371067	9606.ENSP00000428056	0	0	0	0	0.073	0.752	0.9	0.416	0.984
JAK2	PTPN6	9606.ENSP00000371067	9606.ENSP00000391592	0	0	0	0	0.082	0.505	0.9	0.786	0.989
KDR	MET	9606.ENSP00000263923	9606.ENSP00000317272	0	0	0	0.564	0	0.495	0	0.944	0.702
KDR	PTPRC	9606.ENSP00000263923	9606.ENSP00000411355	0	0	0	0	0.063	0.06	0	0.739	0.75
KDR	MMP9	9606.ENSP00000263923	9606.ENSP00000361405	0	0	0	0	0	0	0	0.759	0.76
KDR	STAT3	9606.ENSP00000263923	9606.ENSP00000264657	0	0	0	0	0	0.161	0	0.814	0.837
KDR	PIK3CD	9606.ENSP00000263923	9606.ENSP00000366563	0	0	0	0	0	0.306	0.8	0.183	0.876
KDR	PIK3R1	9606.ENSP00000263923	9606.ENSP00000428056	0	0	0	0	0.054	0.355	0.9	0.305	0.951
KDR	PIK3CA	9606.ENSP00000263923	9606.ENSP00000263967	0	0	0	0	0.053	0.306	0.9	0.679	0.976
KDR	NOS3	9606.ENSP00000263923	9606.ENSP00000297494	0	0	0	0	0.062	0	0.9	0.835	0.983
KDR	PTPN6	9606.ENSP00000263923	9606.ENSP00000391592	0	0	0	0	0.063	0.843	0.9	0.164	0.986
KDR	PTPN11	9606.ENSP00000263923	9606.ENSP00000340944	0	0	0	0	0.063	0.543	0.9	0.721	0.986
KDR	SRC	9606.ENSP00000263923	9606.ENSP00000362680	0	0	0	0.651	0.062	0.889	0.9	0.988	0.992
KIT	PIK3CA	9606.ENSP00000288135	9606.ENSP00000263967	0	0	0	0	0	0.345	0.9	0.687	0.977
KIT	STAT3	9606.ENSP00000288135	9606.ENSP00000264657	0	0	0	0	0	0.111	0.9	0.607	0.962
KIT	LCK	9606.ENSP00000288135	9606.ENSP00000337825	0	0	0	0.685	0	0.429	0.5	0.813	0.778
KIT	SRC	9606.ENSP00000288135	9606.ENSP00000362680	0	0	0	0.671	0	0.434	0.5	0.856	0.787
KIT	PIK3CD	9606.ENSP00000288135	9606.ENSP00000366563	0	0	0	0	0	0.101	0.8	0.276	0.858
KIT	PTPRC	9606.ENSP00000288135	9606.ENSP00000411355	0	0	0	0	0	0.06	0	0.881	0.883
KIT	MAPK8	9606.ENSP00000288135	9606.ENSP00000378974	0	0	0	0.566	0	0.127	0.9	0.27	0.918
KIT	LYN	9606.ENSP00000288135	9606.ENSP00000428924	0	0	0	0.695	0.062	0.655	0.9	0.92	0.974
KIT	PTPN6	9606.ENSP00000288135	9606.ENSP00000391592	0	0	0	0	0.063	0.681	0.9	0.448	0.981
KIT	PTPN11	9606.ENSP00000288135	9606.ENSP00000340944	0	0	0	0	0.063	0.631	0.9	0.75	0.99
KIT	PIK3R1	9606.ENSP00000288135	9606.ENSP00000428056	0	0	0	0	0	0.888	0.9	0.771	0.997
LCK	MAPK1	9606.ENSP00000337825	9606.ENSP00000215832	0	0	0.281	0.615	0	0.713	0.9	0.418	0.977
LCK	PDGFRB	9606.ENSP00000337825	9606.ENSP00000261799	0	0	0	0.685	0	0.122	0.9	0.406	0.919
LCK	PIK3CA	9606.ENSP00000337825	9606.ENSP00000263967	0	0	0	0	0.062	0.699	0.9	0.222	0.975
LCK	STAT3	9606.ENSP00000337825	9606.ENSP00000264657	0	0	0	0	0	0.71	0.9	0.615	0.987
LCK	MAP2K1	9606.ENSP00000337825	9606.ENSP00000302486	0	0	0.235	0.595	0	0.178	0.9	0.414	0.933
LCK	SRC	9606.ENSP00000337825	9606.ENSP00000362680	0	0	0.438	0.953	0	0	0.9	0.923	0.906
LCK	TYK2	9606.ENSP00000337825	9606.ENSP00000431885	0	0	0	0.681	0	0	0.9	0.298	0.908
LCK	SNCA	9606.ENSP00000337825	9606.ENSP00000338345	0	0	0	0	0	0.056	0.9	0.134	0.911
LCK	LYN	9606.ENSP00000337825	9606.ENSP00000428924	0	0	0.438	0.967	0.078	0.27	0.9	0.804	0.929
LCK	RELA	9606.ENSP00000337825	9606.ENSP00000384273	0	0	0	0	0.048	0.056	0.9	0.32	0.93
LCK	MAPK8	9606.ENSP00000337825	9606.ENSP00000378974	0	0	0.338	0.569	0.062	0.143	0.9	0.343	0.934
LCK	PTPN11	9606.ENSP00000337825	9606.ENSP00000340944	0	0	0	0.553	0.062	0.243	0.9	0.695	0.946
LCK	SYK	9606.ENSP00000337825	9606.ENSP00000364907	0	0	0	0.762	0.096	0.787	0.9	0.921	0.983
LCK	PIK3R1	9606.ENSP00000337825	9606.ENSP00000428056	0	0	0	0	0	0.698	0.9	0.522	0.984
LCK	PTPN6	9606.ENSP00000337825	9606.ENSP00000391592	0	0	0	0.556	0.117	0.837	0.9	0.587	0.988
LCK	PTPN22	9606.ENSP00000337825	9606.ENSP00000352833	0	0	0	0	0.113	0.646	0.9	0.899	0.996
LCK	PTPRC	9606.ENSP00000337825	9606.ENSP00000411355	0	0	0	0	0.195	0.88	0.9	0.988	0.999
LYN	MAPK1	9606.ENSP00000428924	9606.ENSP00000215832	0	0	0.319	0.622	0	0.351	0.9	0.401	0.948
LYN	PDGFRB	9606.ENSP00000428924	9606.ENSP00000261799	0	0	0	0.701	0	0.122	0.9	0.492	0.921
LYN	PIK3CA	9606.ENSP00000428924	9606.ENSP00000263967	0	0	0	0	0.062	0.104	0.9	0.298	0.933
LYN	STAT3	9606.ENSP00000428924	9606.ENSP00000264657	0	0	0	0	0.062	0.539	0.9	0.633	0.982
LYN	SNCA	9606.ENSP00000428924	9606.ENSP00000338345	0	0	0	0	0	0.22	0.9	0.123	0.925
LYN	PTPN11	9606.ENSP00000428924	9606.ENSP00000340944	0	0	0	0	0.062	0.078	0.9	0.729	0.973
LYN	SRC	9606.ENSP00000428924	9606.ENSP00000362680	0	0	0.442	0.952	0	0.486	0.9	0.909	0.949
LYN	TLR4	9606.ENSP00000428924	9606.ENSP00000363089	0	0	0	0	0.086	0.089	0	0.799	0.818
LYN	SYK	9606.ENSP00000428924	9606.ENSP00000364907	0	0	0	0.723	0.244	0.462	0.9	0.99	0.967
LYN	PIK3CD	9606.ENSP00000428924	9606.ENSP00000366563	0	0	0	0	0.096	0.104	0.8	0.453	0.899
LYN	MAPK8	9606.ENSP00000428924	9606.ENSP00000378974	0	0	0.371	0.569	0.062	0.143	0.9	0.408	0.937
LYN	PTPN6	9606.ENSP00000428924	9606.ENSP00000391592	0	0	0	0	0.107	0.87	0.9	0.6	0.994
LYN	PTPRC	9606.ENSP00000428924	9606.ENSP00000411355	0	0	0	0	0.177	0.482	0.9	0.819	0.991
LYN	PIK3R1	9606.ENSP00000428924	9606.ENSP00000428056	0	0	0	0	0	0.216	0.9	0.38	0.947
MAP2K1	MAPK1	9606.ENSP00000302486	9606.ENSP00000215832	0	0	0.311	0.594	0.066	0.974	0.9	0.964	0.998
MAP2K1	PIK3CA	9606.ENSP00000302486	9606.ENSP00000263967	0	0	0	0	0.062	0.152	0.9	0.72	0.974
MAP2K1	STAT3	9606.ENSP00000302486	9606.ENSP00000264657	0	0	0	0	0	0	0.9	0.671	0.965
MAP2K1	PPARG	9606.ENSP00000302486	9606.ENSP00000287820	0	0	0	0	0	0.501	0	0.731	0.86
MAP2K1	MAPK8	9606.ENSP00000302486	9606.ENSP00000378974	0	0	0.361	0.591	0.063	0	0.8	0.733	0.881
MAP2K1	TYK2	9606.ENSP00000302486	9606.ENSP00000431885	0	0	0	0.588	0	0.178	0.9	0.24	0.921
MAP2K1	PIK3R1	9606.ENSP00000302486	9606.ENSP00000428056	0	0	0	0	0	0	0.9	0.467	0.944
MAP2K1	SRC	9606.ENSP00000302486	9606.ENSP00000362680	0	0	0.215	0.589	0.062	0.317	0.9	0.751	0.955
MAP2K1	PTPN11	9606.ENSP00000302486	9606.ENSP00000340944	0	0	0	0	0.065	0.429	0.9	0.713	0.982
MAPK1	SNCA	9606.ENSP00000215832	9606.ENSP00000338345	0	0	0	0	0.06	0.486	0	0.448	0.71
MAPK1	PARP1	9606.ENSP00000215832	9606.ENSP00000355759	0	0	0	0	0.063	0.27	0	0.651	0.741
MAPK1	PPARG	9606.ENSP00000215832	9606.ENSP00000287820	0	0	0	0	0	0.699	0	0.403	0.812
MAPK1	PTPN6	9606.ENSP00000215832	9606.ENSP00000391592	0	0	0	0	0.059	0.185	0.8	0.222	0.864
MAPK1	TYK2	9606.ENSP00000215832	9606.ENSP00000431885	0	0	0	0.594	0	0.148	0.9	0.27	0.919
MAPK1	TERT	9606.ENSP00000215832	9606.ENSP00000309572	0	0	0	0	0.057	0	0.9	0.268	0.924
MAPK1	MET	9606.ENSP00000215832	9606.ENSP00000317272	0	0	0	0.589	0.062	0.148	0.9	0.386	0.925
MAPK1	MAPK8	9606.ENSP00000215832	9606.ENSP00000378974	0	0	0.386	0.886	0.081	0.225	0.9	0.735	0.931
MAPK1	PPARA	9606.ENSP00000215832	9606.ENSP00000385523	0	0	0	0	0	0.264	0.9	0.271	0.941
MAPK1	NR3C1	9606.ENSP00000215832	9606.ENSP00000231509	0	0	0	0	0	0.264	0.9	0.296	0.943
MAPK1	RELA	9606.ENSP00000215832	9606.ENSP00000384273	0	0	0	0	0	0.118	0.9	0.419	0.944
MAPK1	SRC	9606.ENSP00000215832	9606.ENSP00000362680	0	0	0.311	0.626	0.062	0.351	0.9	0.706	0.956
MAPK1	PTPN11	9606.ENSP00000215832	9606.ENSP00000340944	0	0	0	0	0.099	0.349	0.9	0.641	0.976
MAPK1	STAT3	9606.ENSP00000215832	9606.ENSP00000264657	0	0	0	0	0.062	0.888	0.9	0.707	0.996
MAPK8	NR3C1	9606.ENSP00000378974	9606.ENSP00000231509	0	0	0	0	0.065	0.213	0.9	0.292	0.94
MAPK8	STAT3	9606.ENSP00000378974	9606.ENSP00000264657	0	0	0	0	0	0.678	0	0.693	0.897
MAPK8	MET	9606.ENSP00000378974	9606.ENSP00000317272	0	0	0	0.56	0.062	0.101	0.9	0.326	0.92
MAPK8	SRC	9606.ENSP00000378974	9606.ENSP00000362680	0	0	0.376	0.573	0.063	0.143	0.9	0.704	0.947
MAPK8	TLR4	9606.ENSP00000378974	9606.ENSP00000363089	0	0	0	0	0	0.097	0	0.684	0.703
MAPK8	TEK	9606.ENSP00000378974	9606.ENSP00000369375	0	0	0	0.566	0	0.127	0.9	0.141	0.913
MAPK8	TNF	9606.ENSP00000378974	9606.ENSP00000398698	0	0	0	0	0.052	0	0	0.696	0.7
MAPK8	PIK3R1	9606.ENSP00000378974	9606.ENSP00000428056	0	0	0	0	0	0.678	0	0.377	0.791
MAPK8	RELA	9606.ENSP00000378974	9606.ENSP00000384273	0	0	0	0	0	0	0.8	0.587	0.913
MCL1	MDM2	9606.ENSP00000358022	9606.ENSP00000258149	0	0	0	0	0	0.056	0	0.751	0.755
MCL1	STAT3	9606.ENSP00000358022	9606.ENSP00000264657	0	0	0	0	0.065	0.069	0.9	0.773	0.977
MCL1	NOS2	9606.ENSP00000358022	9606.ENSP00000327251	0	0	0	0	0	0	0.9	0.142	0.91
MCL1	PIK3R1	9606.ENSP00000358022	9606.ENSP00000428056	0	0	0	0	0	0	0.9	0.369	0.934
MDM2	TERT	9606.ENSP00000258149	9606.ENSP00000309572	0	0	0	0	0	0.486	0	0.564	0.766
MDM2	SRC	9606.ENSP00000258149	9606.ENSP00000362680	0	0	0	0	0	0.281	0.65	0.509	0.865
MET	PIK3CA	9606.ENSP00000317272	9606.ENSP00000263967	0	0	0	0	0.063	0.104	0.9	0.753	0.976
MET	STAT3	9606.ENSP00000317272	9606.ENSP00000264657	0	0	0	0	0.063	0.345	0.6	0.744	0.929
MET	PIK3CD	9606.ENSP00000317272	9606.ENSP00000366563	0	0	0	0	0.063	0.104	0.8	0.153	0.838
MET	PIK3R1	9606.ENSP00000317272	9606.ENSP00000428056	0	0	0	0	0	0.324	0.9	0.605	0.971
MET	SRC	9606.ENSP00000317272	9606.ENSP00000362680	0	0	0	0.684	0.064	0.756	0.9	0.939	0.982
MET	PTPN11	9606.ENSP00000317272	9606.ENSP00000340944	0	0	0	0	0.062	0.701	0.9	0.675	0.989
MMP2	TNF	9606.ENSP00000219070	9606.ENSP00000398698	0	0	0	0	0	0	0	0.734	0.734
MMP2	MMP9	9606.ENSP00000219070	9606.ENSP00000361405	0	0	0	0.929	0.062	0	0.9	0.923	0.908
MMP2	TEK	9606.ENSP00000219070	9606.ENSP00000369375	0	0	0	0	0.141	0	0.9	0.49	0.952
MMP2	SRC	9606.ENSP00000219070	9606.ENSP00000362680	0	0	0	0	0	0	0.9	0.622	0.96
MMP2	STAT3	9606.ENSP00000219070	9606.ENSP00000264657	0	0	0	0	0	0.273	0.9	0.683	0.975
MMP9	MPO	9606.ENSP00000361405	9606.ENSP00000225275	0	0	0	0	0.076	0	0	0.716	0.727
MMP9	STAT3	9606.ENSP00000361405	9606.ENSP00000264657	0	0	0	0	0	0	0.9	0.746	0.973
MMP9	PTGS2	9606.ENSP00000361405	9606.ENSP00000356438	0	0	0	0	0.097	0	0	0.745	0.76
MMP9	TLR4	9606.ENSP00000361405	9606.ENSP00000363089	0	0	0	0	0.116	0	0	0.833	0.847
MMP9	TNF	9606.ENSP00000361405	9606.ENSP00000398698	0	0	0	0	0.176	0	0	0.872	0.89
MMP9	SRC	9606.ENSP00000361405	9606.ENSP00000362680	0	0	0	0	0.089	0	0.9	0.7	0.97
MPO	PTPRC	9606.ENSP00000225275	9606.ENSP00000411355	0	0	0	0	0.113	0.101	0	0.667	0.711
MPO	TLR4	9606.ENSP00000225275	9606.ENSP00000363089	0	0	0	0	0.088	0	0	0.702	0.716
MPO	TNF	9606.ENSP00000225275	9606.ENSP00000398698	0	0	0	0	0.074	0	0	0.861	0.866
MPO	PTGS1	9606.ENSP00000225275	9606.ENSP00000354612	0	0	0	0	0.076	0	0.9	0.34	0.933
MTOR	PIK3CA	9606.ENSP00000354558	9606.ENSP00000263967	0	0	0	0.541	0.062	0.347	0.9	0.782	0.957
MTOR	STAT3	9606.ENSP00000354558	9606.ENSP00000264657	0	0	0	0	0.049	0.836	0.9	0.692	0.994
MTOR	PPARG	9606.ENSP00000354558	9606.ENSP00000287820	0	0	0	0	0	0.061	0.8	0.813	0.961
MTOR	TERT	9606.ENSP00000354558	9606.ENSP00000309572	0	0	0	0	0	0.33	0.9	0.432	0.958
MTOR	PIK3CD	9606.ENSP00000354558	9606.ENSP00000366563	0	0	0	0.543	0.062	0.347	0.8	0.665	0.906
MTOR	RELA	9606.ENSP00000354558	9606.ENSP00000384273	0	0	0	0	0	0	0.9	0.362	0.933
MTOR	PIK3R1	9606.ENSP00000354558	9606.ENSP00000428056	0	0	0	0	0.062	0.244	0.9	0.573	0.965
NOS2	STAT3	9606.ENSP00000327251	9606.ENSP00000264657	0	0	0	0	0	0	0.9	0.519	0.949
NOS2	NOS3	9606.ENSP00000327251	9606.ENSP00000297494	0	0	0.447	0.944	0	0.164	0.8	0.82	0.837
NOS2	PTGS2	9606.ENSP00000327251	9606.ENSP00000356438	0	0	0	0	0.063	0.182	0	0.805	0.838
NOS2	PIK3R1	9606.ENSP00000327251	9606.ENSP00000428056	0	0	0	0	0.062	0	0.9	0.075	0.905
NOS2	PPARA	9606.ENSP00000327251	9606.ENSP00000385523	0	0	0	0	0	0.067	0.9	0.378	0.936
NOS2	TYK2	9606.ENSP00000327251	9606.ENSP00000431885	0	0	0	0	0	0.077	0.9	0.501	0.949
NOS2	SRC	9606.ENSP00000327251	9606.ENSP00000362680	0	0	0	0	0.065	0.242	0.9	0.371	0.949
NOS2	RELA	9606.ENSP00000327251	9606.ENSP00000384273	0	0	0	0	0	0.524	0.9	0.384	0.968
NOS2	TNF	9606.ENSP00000327251	9606.ENSP00000398698	0	0	0	0	0.063	0	0.9	0.796	0.979
NOS3	SRC	9606.ENSP00000297494	9606.ENSP00000362680	0	0	0	0	0.062	0.077	0	0.685	0.704
NOS3	PTGS2	9606.ENSP00000297494	9606.ENSP00000356438	0	0	0	0	0.048	0.159	0	0.662	0.705
NOS3	TNF	9606.ENSP00000297494	9606.ENSP00000398698	0	0	0	0	0.062	0	0	0.75	0.756
NOS3	PTPN11	9606.ENSP00000297494	9606.ENSP00000340944	0	0	0	0	0	0.171	0.9	0.469	0.952
NR3C1	PIK3CA	9606.ENSP00000231509	9606.ENSP00000263967	0	0	0	0	0.082	0.061	0.9	0.208	0.922
NR3C1	PIK3R1	9606.ENSP00000231509	9606.ENSP00000428056	0	0	0	0	0.062	0.07	0.9	0.274	0.928
NR3C1	TNF	9606.ENSP00000231509	9606.ENSP00000398698	0	0	0	0	0	0	0.9	0.621	0.96
NR3C1	STAT3	9606.ENSP00000231509	9606.ENSP00000264657	0	0	0	0	0	0.837	0	0.958	0.992
NR3C1	RELA	9606.ENSP00000231509	9606.ENSP00000384273	0	0	0	0	0	0.839	0.9	0.577	0.992
P2RX7	TLR4	9606.ENSP00000330696	9606.ENSP00000363089	0	0	0	0	0.083	0	0	0.727	0.739
PARP1	TOP1	9606.ENSP00000355759	9606.ENSP00000354522	0	0	0	0	0.063	0.691	0	0.952	0.985
PARP1	RELA	9606.ENSP00000355759	9606.ENSP00000384273	0	0	0	0	0	0.688	0	0.397	0.804
PDGFRB	TYK2	9606.ENSP00000261799	9606.ENSP00000431885	0	0	0	0.551	0	0.279	0.6	0.261	0.73
PDGFRB	PIK3CD	9606.ENSP00000261799	9606.ENSP00000366563	0	0	0	0	0	0.097	0.8	0.257	0.854
PDGFRB	PIK3CA	9606.ENSP00000261799	9606.ENSP00000263967	0	0	0	0	0	0.258	0.9	0.525	0.961
PDGFRB	STAT3	9606.ENSP00000261799	9606.ENSP00000264657	0	0	0	0	0	0.629	0.9	0.556	0.982
PDGFRB	SRC	9606.ENSP00000261799	9606.ENSP00000362680	0	0	0	0.659	0.062	0.885	0.9	0.873	0.991
PDGFRB	PTPN11	9606.ENSP00000261799	9606.ENSP00000340944	0	0	0	0	0.063	0.899	0.9	0.891	0.998
PDGFRB	PIK3R1	9606.ENSP00000261799	9606.ENSP00000428056	0	0	0	0	0	0.925	0.9	0.786	0.998
PIK3CA	PIK3CD	9606.ENSP00000263967	9606.ENSP00000366563	0	0	0	0.892	0.062	0	0.8	0.878	0.822
PIK3CA	TLR4	9606.ENSP00000263967	9606.ENSP00000363089	0	0	0	0	0.062	0.147	0.8	0.21	0.856
PIK3CA	PTPN6	9606.ENSP00000263967	9606.ENSP00000391592	0	0	0	0	0	0.066	0.9	0.151	0.913
PIK3CA	TYK2	9606.ENSP00000263967	9606.ENSP00000431885	0	0	0	0	0.062	0.104	0.9	0.17	0.92
PIK3CA	TEK	9606.ENSP00000263967	9606.ENSP00000369375	0	0	0	0	0	0.097	0.9	0.322	0.933
PIK3CA	SYK	9606.ENSP00000263967	9606.ENSP00000364907	0	0	0	0	0.063	0.104	0.9	0.338	0.937
PIK3CA	RELA	9606.ENSP00000263967	9606.ENSP00000384273	0	0	0	0	0	0.27	0.9	0.313	0.945
PIK3CA	STAT3	9606.ENSP00000263967	9606.ENSP00000264657	0	0	0	0	0.049	0	0.9	0.522	0.95
PIK3CA	SRC	9606.ENSP00000263967	9606.ENSP00000362680	0	0	0	0	0.062	0.104	0.9	0.695	0.971
PIK3CA	PTPN11	9606.ENSP00000263967	9606.ENSP00000340944	0	0	0	0	0.064	0.683	0.9	0.544	0.984
PIK3CA	PIK3R1	9606.ENSP00000263967	9606.ENSP00000428056	0	0	0	0	0.084	0.998	0.9	0.991	0.999
PIK3CD	PTPN11	9606.ENSP00000366563	9606.ENSP00000340944	0	0	0	0	0.062	0.066	0.8	0.261	0.853
PIK3CD	SRC	9606.ENSP00000366563	9606.ENSP00000362680	0	0	0	0	0.062	0.104	0.8	0.623	0.928
PIK3CD	TLR4	9606.ENSP00000366563	9606.ENSP00000363089	0	0	0	0	0.065	0.182	0.8	0.236	0.867
PIK3CD	SYK	9606.ENSP00000366563	9606.ENSP00000364907	0	0	0	0	0.097	0.104	0.8	0.5	0.908
PIK3CD	PIK3R1	9606.ENSP00000366563	9606.ENSP00000428056	0	0	0	0	0.064	0.986	0.8	0.99	0.999
PIK3R1	STAT3	9606.ENSP00000428056	9606.ENSP00000264657	0	0	0	0	0	0.28	0.9	0.418	0.954
PIK3R1	PTPN11	9606.ENSP00000428056	9606.ENSP00000340944	0	0	0	0	0.062	0.912	0.9	0.874	0.998
PIK3R1	SRC	9606.ENSP00000428056	9606.ENSP00000362680	0	0	0	0	0	0.889	0.9	0.974	0.999
PIK3R1	TLR4	9606.ENSP00000428056	9606.ENSP00000363089	0	0	0	0	0.064	0	0.8	0.258	0.848
PIK3R1	SYK	9606.ENSP00000428056	9606.ENSP00000364907	0	0	0	0	0	0.518	0.9	0.484	0.973
PIK3R1	TEK	9606.ENSP00000428056	9606.ENSP00000369375	0	0	0	0	0.062	0.463	0.9	0.553	0.974
PIK3R1	RELA	9606.ENSP00000428056	9606.ENSP00000384273	0	0	0	0	0	0	0.9	0.266	0.923
PIK3R1	PTPN6	9606.ENSP00000428056	9606.ENSP00000391592	0	0	0	0	0	0.749	0.9	0.258	0.979
PIK3R1	TYK2	9606.ENSP00000428056	9606.ENSP00000431885	0	0	0	0	0	0.263	0.9	0.147	0.931
PNP	XDH	9606.ENSP00000354532	9606.ENSP00000368727	0	0	0	0	0.063	0	0.9	0.518	0.95
PPARA	RELA	9606.ENSP00000385523	9606.ENSP00000384273	0	0	0	0	0	0.282	0.9	0.471	0.958
PPARA	TNF	9606.ENSP00000385523	9606.ENSP00000398698	0	0	0	0	0	0	0.9	0.7	0.968
PPARG	STAT3	9606.ENSP00000287820	9606.ENSP00000264657	0	0	0	0	0	0.056	0	0.705	0.711
PPARG	SRC	9606.ENSP00000287820	9606.ENSP00000362680	0	0	0	0	0	0.077	0	0.729	0.739
PPARG	PTGS2	9606.ENSP00000287820	9606.ENSP00000356438	0	0	0	0	0	0.056	0	0.86	0.862
PPARG	TNF	9606.ENSP00000287820	9606.ENSP00000398698	0	0	0	0	0	0	0.9	0.807	0.979
PPARG	RELA	9606.ENSP00000287820	9606.ENSP00000384273	0	0	0	0	0	0.768	0.9	0.984	0.999
PTGS1	PTGS2	9606.ENSP00000354612	9606.ENSP00000356438	0	0	0.432	0.967	0.14	0.27	0.8	0.901	0.869
PTGS2	STAT3	9606.ENSP00000356438	9606.ENSP00000264657	0	0	0	0	0	0	0.9	0.689	0.967
PTGS2	TLR4	9606.ENSP00000356438	9606.ENSP00000363089	0	0	0	0	0.14	0	0	0.736	0.763
PTGS2	TNF	9606.ENSP00000356438	9606.ENSP00000398698	0	0	0	0	0.096	0	0	0.855	0.863
PTPN11	STAT3	9606.ENSP00000340944	9606.ENSP00000264657	0	0	0	0	0.062	0.497	0.6	0.852	0.968
PTPN11	PTPN6	9606.ENSP00000340944	9606.ENSP00000391592	0	0	0	0.952	0	0.273	0.9	0.688	0.926
PTPN11	TYK2	9606.ENSP00000340944	9606.ENSP00000431885	0	0	0	0	0.062	0.298	0.8	0.526	0.929
PTPN11	SYK	9606.ENSP00000340944	9606.ENSP00000364907	0	0	0	0.55	0.062	0.078	0.9	0.696	0.934
PTPN11	TLR4	9606.ENSP00000340944	9606.ENSP00000363089	0	0	0	0	0.049	0.148	0.9	0.338	0.939
PTPN11	TEK	9606.ENSP00000340944	9606.ENSP00000369375	0	0	0	0	0.063	0.346	0.9	0.502	0.965
PTPN11	SRC	9606.ENSP00000340944	9606.ENSP00000362680	0	0	0	0.55	0.064	0.747	0.9	0.99	0.985
PTPN22	SRC	9606.ENSP00000352833	9606.ENSP00000362680	0	0	0	0	0.062	0.078	0	0.975	0.977
PTPN6	SRC	9606.ENSP00000391592	9606.ENSP00000362680	0	0	0	0	0.062	0.691	0	0.795	0.935
PTPN6	SYK	9606.ENSP00000391592	9606.ENSP00000364907	0	0	0	0	0.23	0.87	0.9	0.689	0.996
PTPN6	TYK2	9606.ENSP00000391592	9606.ENSP00000431885	0	0	0	0	0.089	0.482	0.9	0.668	0.982
PTPRC	SELP	9606.ENSP00000411355	9606.ENSP00000263686	0	0	0	0	0.2	0.133	0	0.603	0.701
PTPRC	STAT3	9606.ENSP00000411355	9606.ENSP00000264657	0	0	0	0	0.062	0.062	0	0.763	0.774
PTPRC	SRC	9606.ENSP00000411355	9606.ENSP00000362680	0	0	0	0	0.062	0.298	0	0.605	0.718
PTPRC	TLR4	9606.ENSP00000411355	9606.ENSP00000363089	0	0	0	0	0.235	0.148	0	0.662	0.761
PTPRC	TNF	9606.ENSP00000411355	9606.ENSP00000398698	0	0	0	0	0.172	0.057	0	0.836	0.861
RELA	STAT3	9606.ENSP00000384273	9606.ENSP00000264657	0	0	0	0	0.108	0.835	0	0.983	0.997
RELA	SRC	9606.ENSP00000384273	9606.ENSP00000362680	0	0	0	0	0.063	0.056	0.9	0.423	0.942
RELA	TLR4	9606.ENSP00000384273	9606.ENSP00000363089	0	0	0	0	0	0.06	0.8	0.639	0.926
RELA	SYK	9606.ENSP00000384273	9606.ENSP00000364907	0	0	0	0	0.062	0.056	0.9	0.339	0.933
RELA	TEK	9606.ENSP00000384273	9606.ENSP00000369375	0	0	0	0	0	0	0.9	0.109	0.907
RELA	TYK2	9606.ENSP00000384273	9606.ENSP00000431885	0	0	0	0	0.065	0.056	0.9	0.255	0.925
RELA	TNF	9606.ENSP00000384273	9606.ENSP00000398698	0	0	0	0	0	0.501	0.9	0.824	0.99
SELP	TLR4	9606.ENSP00000263686	9606.ENSP00000363089	0	0	0	0	0.131	0.056	0	0.69	0.724
SELP	TNF	9606.ENSP00000263686	9606.ENSP00000398698	0	0	0	0	0.069	0	0	0.728	0.736
SNCA	TLR4	9606.ENSP00000338345	9606.ENSP00000363089	0	0	0	0	0	0.056	0	0.837	0.84
SNCA	SYK	9606.ENSP00000338345	9606.ENSP00000364907	0	0	0	0	0	0.225	0.9	0.106	0.924
SNCA	SRC	9606.ENSP00000338345	9606.ENSP00000362680	0	0	0	0	0	0.281	0.9	0.289	0.944
SRC	STAT3	9606.ENSP00000362680	9606.ENSP00000264657	0	0	0	0	0.061	0.883	0.9	0.986	0.999
SRC	TLR4	9606.ENSP00000362680	9606.ENSP00000363089	0	0	0	0	0.062	0.511	0	0.677	0.839
SRC	SYK	9606.ENSP00000362680	9606.ENSP00000364907	0	0	0	0.729	0.053	0.675	0.9	0.988	0.975
STAT3	TLR4	9606.ENSP00000264657	9606.ENSP00000363089	0	0	0	0	0	0.06	0	0.772	0.777
STAT3	TNF	9606.ENSP00000264657	9606.ENSP00000398698	0	0	0	0	0	0	0.65	0.839	0.941
STAT3	SYK	9606.ENSP00000264657	9606.ENSP00000364907	0	0	0	0	0	0.886	0	0.726	0.967
STAT3	TYK2	9606.ENSP00000264657	9606.ENSP00000431885	0	0	0	0	0.062	0.14	0.9	0.897	0.99
SYK	TLR9	9606.ENSP00000364907	9606.ENSP00000353874	0	0	0	0	0.096	0.306	0	0.725	0.813
SYK	TLR4	9606.ENSP00000364907	9606.ENSP00000363089	0	0	0	0	0.124	0.488	0	0.988	0.994
TLR4	TLR9	9606.ENSP00000363089	9606.ENSP00000353874	0	0	0	0.583	0.066	0	0.8	0.982	0.884
TLR4	TNF	9606.ENSP00000363089	9606.ENSP00000398698	0	0	0	0	0.083	0	0	0.925	0.929
TLR9	TNF	9606.ENSP00000353874	9606.ENSP00000398698	0	0	0	0	0.076	0	0	0.853	0.859
TPMT	XDH	9606.ENSP00000312304	9606.ENSP00000368727	0	0	0	0	0	0	0.9	0.402	0.937
