# Supplementary material for: A Novel Antithrombocytopenia Agent, Rhizoma cibotii, Promotes Megakaryopoiesis and Thrombopoiesis through the PI3K/AKT, MEK/ERK, and JAK2/STAT3 Signaling Pathways
Source: Int J Mol Sci. 2022 Nov 14;23(22):14060. doi: 10.3390/ijms232214060 (PMC9694118; doi:10.3390/ijms232214060)
Supplement: Supplementary file 1 [file ijms-23-14060-s001.zip › Supplementary material file S1.xlsx]

## Sheet: Sheet1
CDK5R1
XDH
CCNB3
ACHE
CDK6
ALOX15
CDK2
ALOX12
ARG1
ABCC1
NOX4
AKR1B1
FLT3
CA2
ALOX5
CA7
HSD17B2
CA12
ABCB1
CYP1B1
ABCG2
MAOA
ADORA1
GLO1
SYK
GSK3B
MMP9
MMP2
CA4
AVPR2
IGF1R
CYP19A1
EGFR
F2
PIM1
AURKB
DRD4
MPO
PIK3R1
ADORA2A
DAPK1
PYGL
CA1
SRC
PTK2
KDR
MMP13
MMP3
CA3
PLK1
CA6
CDK1
PKN1
CA14
CA9
CSNK2A1
MET
NEK2
CXCR1
CAMK2B
ALK
AKT1
NEK6
PLA2G1B
CA5A
BACE1
AXL
NUAK1
AKR1C2
AKR1C1
AKR1C3
AKR1C4
CA13
AKR1A1
GPR35
TYR
HSD17B1
AHR
ESRRA
PARP1
TNKS2
TNKS
PTPRS
APP
TTR
MMP12
CD38
AKR1B10
TOP1
TERT
MAPT
KDM4E
TOP2A
INSR
MYLK
PIK3CG
APEX1
ESR2
MPG
SLC22A12
PTPN1
HSD11B1
CD81
RORC
POLB
PTPRF
PTPN2
CDC25B
ACP1
PDE4D
PTGES
NOS2
FNTA
CES2
CDC25A
FABP1
PPARG
PREP
SCD
PTGS2
PTPN6
LTB4R
NR3C1
FAAH
PGR
PPARA
PPARD
FABP4
HSD11B2
HMGCR
FABP3
FABP5
AR
PTPN11
CYP51A1
PTGER2
NPC1L1
SIGMAR1
CYP17A1
PTGER4
NR1H3
PRKCH
AGTR1
PTGER1
PTGDR2
PTGIR
AMPD2
S1PR2
NR1H4
NR3C2
GRIK2
CNR1
BCHE
THRA
THRB
MAPK3
MMP1
SERPINA6
SHBG
G6PD
RORA
MDM2
FFAR1
AGTR2
FDFT1
KCNA3
PTGS1
MAPK14
CHRM3
CHRM1
MCL1
NISCH
FADS1
TMIGD3
EPHX1
MAPK8
P2RX7
ADORA2B
ADORA3
ELANE
PTP4A3
ESR1
FTO
BCL2
FNTA
LIMK1
LCK
LDHB
ERN1
CISD1
DUSP3
PLEC
CSNK1A1
CSNK1D
LDHA
MMP16
MMP14
MMP8
HTR2B
PLAA
HDAC6
HDAC8
HDAC1
HDAC5
HDAC7
CTSV
HDAC4
GUSB
ADAM17
MMP7
MAP2K1
PLA2G7
ABL1
MTOR
PIK3CD
PRKDC
PIK3CB
HCK
PI4KB
PIK3CA
CHEK1
MAOB
GRM5
ALPG
ALPL
HSP90AA1
HSP90AB1
DAO
EIF2AK2
ACE
SELP
IL2
CA5B
SRD5A1
CBR1
CYP1A2
AURKA
PLK4
MAP3K8
HSPA1A
SQLE
FGR
LYN
PARP2
AHCY
EP300
KAT2B
NOS1
NOS3
CDK2
ADAMTS5
PTPRC
NQO2
MAPK10
RGS4
JAK1
JAK2
TYK2
MCHR1
CDC7
NUDT1
MAP3K14
ADA
PNP
P2RX3
SLC5A2
ADK
SLC5A4
SLC5A1
TAS2R31
KLK1
KLK2
CES1
KIT
FGFR1
PLA2G2A
PLA2G5
PLA2G10
EDNRA
SNCA
CHRNA7
DYRK1A
KCNH2
ST3GAL3
FUT7
FUT4
RXRA
IGFBP3
HIF1A
CTSB
CLK1
DYRK1B
ODC1
GSR
FLT4
TEK
BRAF
ERBB2
PDGFRB
TNNC1
EPHB4
CCND1
MB
GRK6
NAT1
TNF
ALDH2
LGALS4
LGALS8
SLC28A3
TUBB1
TUBB3
NFE2L2
STAT3
CTNNB1
KDM4C
TLR4
EGLN1
CAMKK2
MME
REN
SLC6A3
AMPD3
CFTR
CPA1
CYP1A1
OGA
FBP1
ACLY
ITGAL
ECE1
SLC13A5
ILK
RELA
PRKCE
F3
TLR9
PIN1
ANPEP
LTA4H
KDM4A
HSD17B3
PTPN22
MIF
CCNE1
PTK2B
QDPR
RNASEH1
METAP2
COMT
CNR2
KCNMA1
CDA
TREH
FOLH1
FUCA1
HK2
HK1
HPRT1
HCAR2
SLC6A2
MAPK1
FYN
NGFR
TPMT
CTBP2
CYP2C9
CYP3A4
CYP2C19
TNNT2
TNNI3
CCNA2
CCNA1
CDK4
ITGB2
ICAM1
CDK5
GABRB2
FNTB
CCNB1
CCNB2
GABRG2
CCNA1
