# Supplementary material for: A Novel Antithrombocytopenia Agent, Rhizoma cibotii, Promotes Megakaryopoiesis and Thrombopoiesis through the PI3K/AKT, MEK/ERK, and JAK2/STAT3 Signaling Pathways
Source: Int J Mol Sci. 2022 Nov 14;23(22):14060. doi: 10.3390/ijms232214060 (PMC9694118; doi:10.3390/ijms232214060)
Supplement: Supplementary file 1 [file ijms-23-14060-s001.zip › supplementary material file S2.xlsx]

## Sheet: Sheet1
Gene Symbol	Relevance score
MPL	56.9534
GATA1	53.7314
WAS	53.513
ANKRD26	53.2734
THPO	37.1072
RUNX1	35.5192
ITGB3	33.3699
ETV6	33.2903
MYH9	32.892
GP1BA	32.872
ITGA2B	31.7587
RBM8A	30.486
GP1BB	29.8164
HOXA11	29.7388
MECOM	28.3045
CYCS	27.0336
ADAMTS13	25.8706
MASTL	25.2322
FLI1	24.0441
VWF	23.7761
SLFN14	23.6109
TCPT	23.1514
ITGA2	22.7768
SRC	21.9792
FYB1	21.6346
LIX1L-AS1	21.0889
GFI1B	21.0612
NBEAL2	20.2306
GBA	18.3883
IKZF5	17.7588
ACTN1	17.7529
WDR1	17.7424
DIAPH1	17.6613
GP9	17.5331
THBD	17.2007
MPIG6B	17.2005
PF4	16.2793
LOC106627981	16.09
TPP2	15.2461
SEPT5-GP1BB	14.9354
FCGR2A	14.7846
F3	14.7474
CFH	14.6324
DGKE	14.5577
WIPF1	13.8827
CD46	13.1407
FOXP3	12.7576
JAK2	12.678
IL10	12.5541
CD109	12.509
IL11	12.1791
C3	12.063
FAS	12.0251
FLT3	11.8685
TUBB1	11.7966
TERT	11.7831
STAT3	11.7596
CFI	11.6446
SOCS1	11.637
CTLA4	11.6097
NPM1	11.5636
FCGR2C	11.5328
KRAS	11.403
ARPC1B	11.2385
FASLG	11.1368
F2	11.0579
F11	10.9813
CD40LG	10.9476
SELP	10.8775
CASP10	10.8662
KIT	10.8044
P2RY12	10.7052
STIM1	10.5087
SAMD9L	10.4393
SMAD4	10.2322
SBDS	10.1616
GP6	10.1023
FCGR2B	10.075
TNFRSF13B	10.0673
CFHR1	9.96376
CHEK2	9.95574
CFHR3	9.89414
IL3	9.86648
KCNE2	9.81152
SALL4	9.75281
CDC42	9.69961
SERPINC1	9.689
CD36	9.66636
CD19	9.5615
MED12L	9.55199
CSF3	9.53205
GATA2	9.49564
HLA-DRB1	9.48998
CFHR5	9.44072
TFRC	9.37945
STAT1	9.37473
IL6	9.36335
RNASEH2B	9.2163
MMACHC	9.20378
TNF	9.12848
IFIH1	9.09986
TERC	9.00516
ERCC6L2	8.88004
ZFPM1	8.81942
F10	8.8047
PTPN11	8.78671
ITK	8.77221
ACBD5	8.64741
SAMHD1	8.6452
APOE	8.63098
LRBA	8.62693
TNFRSF13C	8.27693
RNASEH2A	8.24992
FLNA	8.18911
ETS1	8.17914
CFB	8.14761
GNE	8.10551
MIR155	8.07886
CD4	8.06712
F5	8.06419
TP53	7.97377
ABCG5	7.85866
RNASEH2C	7.84809
NOP10	7.81098
IFNA2	7.7414
FCGR3A	7.73849
PRKCD	7.61862
STAT2	7.56515
CSF2	7.55259
SMPD1	7.5022
STXBP2	7.40778
APOH	7.39966
PRKACG	7.32537
ABCG8	7.30879
TET2	7.28333
GP5	7.27546
IFNG	7.25168
CBFB	7.19289
TNFSF13B	7.16534
RASGRP1	7.15302
CTC1	7.15278
PLAT	7.12946
PDGFRA	7.09358
RPS19	7.08141
JBS	7.04503
TREX1	7.03273
CD209	7.02977
ADAR	6.96232
IL2	6.95682
PRF1	6.87833
ACP5	6.85379
CFHR4	6.84249
EPO	6.82773
EFCAB13-DT	6.81472
COL4A5	6.80308
HP	6.78827
ADA	6.69267
IFNA1	6.68824
HLA-DRB3	6.62362
ACTB	6.60721
CXCL8	6.56225
CD34	6.55241
F8	6.52064
ALB	6.51698
TNFAIP3	6.45807
CR2	6.4011
CALR	6.37546
IL18	6.36816
LYST	6.34704
KMT2A	6.30415
NFKB2	6.22271
DNMT3A	6.18349
TINF2	6.16666
CD79A	6.15753
ICAM1	6.15064
CD81	6.12258
PTPN22	6.11861
EFL1	6.11845
DKC1	6.07419
MS4A1	6.06633
HLA-B	6.05594
SYK	6.01759
CEBPA	6.0024
CCR6	5.97145
KITLG	5.95516
NRAS	5.9076
BAAT	5.88347
LIG4	5.87771
IL1B	5.85701
PAX5	5.83453
NFKB1	5.81174
TGFB1	5.79566
MYSM1	5.77846
ICOSLG	5.74615
TLR4	5.70849
USP18	5.70286
ATM	5.68697
BCR	5.6671
MAPK1	5.65987
NBN	5.64722
ZAP70	5.63706
CBL	5.62246
RPL35A	5.58567
PSMB4	5.5699
PECAM1	5.56158
SAMD9	5.55668
ATRIP	5.53816
RASGRP2	5.52138
PTPRJ	5.51917
BRAF	5.51564
SERPINE1	5.47167
CD8A	5.46416
ENG	5.45299
G6PC3	5.44527
IL17A	5.43865
MTHFR	5.43844
RTEL1	5.4178
ORAI1	5.3961
RHD	5.39277
CCL2	5.39048
PPBP	5.35248
ITGAM	5.31251
PDCD1	5.30667
ATRIP-TREX1	5.30035
DNAJC21	5.28562
NHP2	5.26535
CXCL12	5.26534
FGA	5.25501
ABCB1	5.25456
GJB2	5.25213
IL1A	5.22942
FCGR1A	5.2216
BLK	5.21146
ANXA5	5.15023
OSTM1	5.15023
HLA-A	5.13465
RFXANK	5.10583
IL4	5.10379
ZNF85	5.04226
ICOS	5.0268
TNFSF12	5.0268
NUP214	5.01369
IL7R	5.01341
STN1	4.98961
FANCA	4.98859
MBL2	4.97612
CXCL10	4.96115
STAT5B	4.95152
MIR223	4.94193
U2AF1	4.93484
C1GALT1C1	4.93372
THBS1	4.92924
MYH7	4.91847
CRP	4.88633
IL1RN	4.88233
TLR2	4.87053
CRKL	4.84882
FYN	4.8401
FANCC	4.8034
F2R	4.77862
PICALM	4.77802
MLLT10	4.77802
PSMB9	4.75685
ITGAL	4.74936
GPT	4.74798
PNP	4.74068
F7	4.73571
CASP3	4.7334
FANCD2	4.71949
ACP1	4.71621
CIITA	4.71273
FANCF	4.68417
ALG8	4.66896
RAG2	4.66563
WFS1	4.66418
SELL	4.65915
SRP54	4.65617
CHIC2	4.64631
PLG	4.6335
SLX4	4.61588
FANCB	4.61455
MIR126	4.6121
GATA3	4.6117
MIR15A	4.60803
IL7	4.6047
BRCA2	4.60123
APBB1	4.56794
HAVCR2	4.55759
SLC17A5	4.54039
F9	4.54029
SPATA5	4.53731
IFNB1	4.53154
LYN	4.52476
PCCA	4.51728
BRCA1	4.50387
SELE	4.5023
MAP2K1	4.48861
FANCG	4.48544
KLF1	4.47039
CD47	4.46256
FIP1L1	4.44376
AZU1	4.44311
TBX1	4.421
ACVRL1	4.41611
FANCE	4.40403
TLR7	4.39015
TALDO1	4.38905
SETBP1	4.35553
LPP	4.32835
SH3GL1	4.32835
IFNG-AS1	4.32015
BTK	4.31643
IGHG1	4.3118
TLR9	4.30641
MAP2K2	4.30385
LUC7L2	4.30188
TOP1	4.29925
TBX5	4.2901
ERBB2	4.28515
COMT	4.23348
MAGT1	4.23153
CPB2	4.21174
PTEN	4.20979
MRTFA	4.20705
SPARC	4.20327
RAD51	4.19418
IL17F	4.19392
ABCG2	4.19254
VPS11	4.17769
KARS1	4.17769
MIR203A	4.17769
ATPLS	4.17769
CSF3R	4.16182
CD40	4.15943
AP1B1	4.15337
ITPA	4.14851
CDK4	4.14432
LTA	4.14172
AP3B1	4.13241
GALC	4.13047
PARN	4.12984
OCLN	4.12984
PLCG2	4.12825
LCK	4.12589
MIR146A	4.12535
ASXL1	4.12458
KIF15	4.11994
CD274	4.10421
JMJD1C	4.09618
PCCB	4.09322
PROS1	4.09181
ARHGEF1	4.09074
MGMT	4.09048
NLRP3	4.08397
IRF4	4.07705
PML	4.07533
MCFD2	4.07229
MIR210	4.06732
BRIP1	4.0559
EPOR	4.05308
DYNC2LI1	4.04873
PIK3C2A	4.04825
MMP9	4.0464
ANGPT2	4.02938
ANGPT1	4.02938
TRIM21	4.02349
ZBTB16	4.01951
INSL6	4.01672
RARA	4.00667
MAD2L2	3.99254
UBE2T	3.99254
NFE2	3.98644
LAT	3.98464
SRP72	3.97906
MVK	3.9789
SEC24C	3.97732
HIRA	3.97732
RREB1	3.97732
CDC40	3.97732
ARVCF	3.97732
UFD1	3.97732
SIRT1	3.96879
BCL2	3.9601
CD44	3.95657
LOC117038795	3.94847
HCK	3.94473
MIR106B	3.93566
MIR181A2	3.93566
KMT2D	3.93013
FANCL	3.92545
ARID5B	3.91171
TCIRG1	3.90182
IRF2BP2	3.88781
DHFR	3.87836
RTEL1-TNFRSF6B	3.87386
UQCRFS1	3.87368
FARS2	3.87368
SCARF2	3.85374
RSPH14	3.85374
FANCI	3.84404
FANCM	3.84404
HAX1	3.83236
RAD51C	3.79095
FGR	3.77146
PFAS	3.76599
STX11	3.7655
MIRLET7C	3.76095
WRAP53	3.75737
GZMB	3.7569
IL6ST	3.75314
DNMT3B	3.75248
SPP1	3.74138
GPR89A	3.72735
GPR89B	3.72735
ZNF627	3.71992
JAK3	3.71566
RPL5	3.69563
FWS	3.69137
SLC35A1	3.6913
USB1	3.6887
GNAZ	3.68046
EIF4A3	3.68046
TBX6	3.68046
UPF2	3.68046
POLR3C	3.68046
UPF3A	3.68046
CARHSP1	3.68046
RAB36	3.68046
C16orf72	3.68046
LINC01699	3.68046
TBL1XR1	3.67595
HPSE	3.67172
TNFRSF1A	3.66387
HRAS	3.6637
EDN1	3.65981
SH2B3	3.63429
TPMT	3.62885
CCND1	3.61823
RAG1	3.6178
SRP19	3.6177
SRPRA	3.6177
MIR16-1	3.6177
DEL22Q11.2	3.6177
TBX21	3.61731
CD86	3.61731
PIGA	3.61722
AANAT	3.615
ASMT	3.615
HIF1A	3.59791
TNFRSF8	3.59791
TBXAS1	3.58915
HPS5	3.57374
PSMB8	3.56985
GNA14	3.56985
VPS45	3.56985
HBG1	3.56379
IL9	3.5516
RPS14	3.53338
C4B	3.5288
RBSN	3.52819
MIR34A	3.52819
MIR19A	3.52819
AOPEP	3.51406
FANCD2OS	3.51406
LOC107303338	3.51406
BDPLT9	3.51406
SCARB2	3.51315
KDM6A	3.48646
PALB2	3.48178
SLC46A1	3.48178
POU2F3	3.47547
ALOX12	3.46521
FMN1	3.45574
MTOR	3.45402
PDGFRB	3.4491
NPC1	3.44826
HBB	3.44334
ERCC4	3.43255
XRCC2	3.43255
RFWD3	3.43255
ELANE	3.42936
HBG2	3.41125
FCGRT	3.38602
NIPBL	3.38272
UNC13D	3.38171
VRK2	3.34432
CRBN	3.335
RPL15	3.33275
FGG	3.32655
TECTA	3.32548
PRKAR1A	3.31369
LARS2	3.31369
NUMA1	3.31369
BCOR	3.31369
NABP1	3.31369
HELLPAR	3.31369
BCHE	3.31069
PTPRC	3.29909
LOC107980440	3.29694
DPYD	3.28575
COL5A1	3.27692
PIK3CD	3.27334
SH2D1A	3.2721
MYH11	3.27203
TET2-AS1	3.27203
RPL11	3.26593
PSAP	3.24007
XIAP	3.23833
MYH14	3.22454
MYO7A	3.22454
LIPA	3.21139
ABL1	3.21085
GIMAP5	3.21023
TTC7A	3.21023
MIRLET7D	3.21023
MIRLET7A3	3.21023
FCGR3B	3.201
SOS1	3.1951
LOC107963955	3.18834
DGUOK	3.18699
RPS10	3.18452
RPS24	3.18452
RFX5	3.1685
RFXAP	3.1685
TPM4	3.16792
CLCN7	3.13545
MYD88	3.13067
TCN2	3.11807
FLT1	3.11399
AGGF1	3.10488
SLC35D3	3.10488
SIRPA	3.09728
SRSF2	3.07842
MIR25	3.07293
SMARCAL1	3.02769
PDGFB	3.02521
COL4A4	3.02348
ABCA1	3.01973
C4A	2.99744
NOTCH1	2.99531
RPS20	2.97736
IRAK1	2.97064
TYK2	2.9662
SARM1	2.95407
PIGM	2.95407
PIGW	2.95407
HSCB	2.95407
MAL	2.95407
ZNF276	2.95407
ZNFX1	2.95407
MIR143	2.95407
MIR29A	2.95407
MIR93	2.95407
GIMAP1-GIMAP5	2.95407
LARS2-AS1	2.95407
LOC112486223	2.95407
LOC112486220	2.95407
MYO15A	2.95263
BCL6	2.94514
MMUT	2.93986
CR1	2.93697
CASP8	2.91757
LOC107133510	2.88241
MIR17	2.87905
MYO3A	2.87121
DIAPH3	2.87121
TRIOBP	2.87121
ESPN	2.87121
PTPRQ	2.87121
ACTRT2	2.87121
PLPPR5	2.87121
RECK	2.86555
TUBB	2.84369
CYP2C19	2.83426
PLAU	2.83407
IKZF1	2.8304
IL2RA	2.81829
VEGFA	2.81575
DDX41	2.81084
AGK	2.8087
NHEJ1	2.79798
CD52	2.77072
MIR21	2.76357
LOC106099062	2.76356
DCLRE1C	2.75403
NOS3	2.75265
NLRC4	2.73547
LMBRD1	2.73399
LRRC56	2.71879
MMAB	2.70991
MMAA	2.70991
RYR1	2.70973
SLC19A2	2.70623
RRAS2	2.70123
MSH3	2.67355
ASAH1	2.67352
NEU1	2.66099
ALDH2	2.65072
RPS17	2.62453
RPL26	2.62453
RPS26	2.62453
RPS29	2.62453
LZTR1	2.61773
RELA	2.61102
TNFSF11	2.60229
ADA2	2.59763
COL5A2	2.58454
GNB1	2.58373
ERBB3	2.52769
STAT4	2.52769
SF3B1	2.52347
MIR152	2.52193
DOCK6	2.51843
RPS28	2.51843
IDH2	2.49548
IDH1	2.49548
RMND5B	2.48603
LOC110806306	2.48603
RAF1	2.48004
EGF	2.47931
ALG2	2.47931
CD28	2.44794
RMRP	2.44408
GYPA	2.43524
IRF5	2.433
F13A1	2.42471
LBR	2.41976
BLOC1S6	2.41976
RPS27	2.41737
RPL31	2.41737
ARHGAP31	2.41737
EOGT	2.41737
TSR2	2.41737
RPS15	2.41406
MIR424	2.40902
HLCS	2.40452
ALG12	2.39195
ACD	2.39177
ABCD4	2.39177
PLEK	2.38668
C5	2.37169
CD55	2.36607
AKT1	2.36478
NOS2	2.36152
MIR27A	2.35011
MT-CO1	2.34632
DIPK1A	2.34161
PEE1	2.34161
COG1	2.339
CSF1	2.33847
S100A8	2.33592
TRPM7	2.32836
CDKN2B	2.32457
CXCR4	2.32076
MIR221	2.31906
CHD7	2.3139
HDAC9	2.31187
ATRX	2.28567
IVD	2.28567
DNASE1	2.28567
P2RX7	2.28236
POT1	2.28236
RAD21	2.28165
HYOU1	2.27154
MADD	2.27154
SMARCD2	2.27154
MIR181A1HG	2.26577
ALL1	2.26577
ALL2	2.26577
MIR23A	2.26491
OCRL	2.26345
PEPD	2.25884
ANKRD11	2.23347
MIR20A	2.22988
PRDX1	2.22959
BRD4	2.22583
MMRN1	2.22079
IRF7	2.21674
SPN	2.21297
TNIP1	2.20357
DOCK8	2.19565
CDK2	2.19065
SERPINF2	2.17892
TYMS	2.17592
NSD1	2.17492
CDKN1A	2.16432
TWNK	2.15881
MIR181A1	2.15881
MYC	2.15565
MLLT3	2.15287
H2AC18	2.15104
BCL2L1	2.14986
B4GALT1	2.13563
ADAMTSL1	2.13363
SPRY2	2.12656
JAK1	2.11849
CTNNB1	2.11356
TGM1	2.11356
XRCC4	2.11356
LOC110806263	2.11356
BAX	2.11181
CDK6	2.10991
TNFSF13	2.10977
MYB	2.10488
ATP7B	2.1018
ITGB2	2.09995
TNFSF10	2.094
NUDT15	2.08819
CA2	2.07381
STT3B	2.07381
COG4	2.07381
RAB27A	2.06137
MPO	2.06062
MIR195	2.05775
CTTN	2.0573
IKZF3	2.05181
RBM15	2.05181
TRB	2.0507
APOA1	2.04756
YME1L1	2.04723
FGFR3	2.04582
HCFC1	2.03215
CDKN3	2.03215
RIT1	2.03077
SHOC2	2.03077
LOC110006319	2.03077
RB1	2.03039
CUBN	2.02951
CD70	2.02548
GRB2	1.99643
IDO1	1.98879
MIR23B	1.98785
MIR150	1.98672
JUN	1.97948
MIR145	1.97715
CDK1	1.97085
SNX10	1.96771
VPS33A	1.96771
BTNL2	1.96771
TMEM165	1.96771
COG6	1.96771
ESCO2	1.96771
PKHD1	1.96771
HDAC8	1.96369
CHIT1	1.96275
VAV1	1.95379
HPS6	1.9436
MYH10	1.93999
PLCG1	1.93596
IGF2R	1.92604
SP140	1.92604
MIR181B1	1.92604
DDX58	1.92482
SLC4A1	1.92471
CFHR2	1.92212
DEK	1.9201
NR3C1	1.9167
SLC25A4	1.91191
MRAS	1.91191
PPP1CB	1.91191
SOS2	1.91191
RRAS	1.91191
SPRED2	1.91191
A2ML1	1.91191
RASA2	1.91191
TKFC	1.91191
DENND11	1.91191
RPS10-NUDT3	1.91191
LOC107303343	1.91191
CD9	1.91062
XDH	1.90927
MIR222	1.90265
MIR22	1.90265
MIR18A	1.90265
HLA-DRA	1.88808
WT1	1.88355
SLC7A7	1.87964
UROS	1.87964
HBB-LCR	1.87948
IGHE	1.86846
HPS3	1.86219
MIR204	1.8583
MIR320A	1.8583
MIR107	1.8583
FHL1	1.85459
TGFB3	1.84632
IL18R1	1.83894
MET	1.83798
PSTPIP1	1.83514
DCK	1.83444
CDKN1B	1.83165
DLL4	1.83041
UBA1	1.83041
AMN	1.83041
SNCA	1.81895
THYN1	1.81738
NKX2-5	1.8171
MIR142	1.81511
PMM2	1.81258
CCL5	1.80398
PIK3CA	1.80159
PIK3R1	1.79866
WASL	1.79866
UBASH3B	1.79721
G6PD	1.7956
CARD14	1.7956
IGKC	1.79455
C2	1.7891
GGT1	1.78843
MSN	1.78591
IL12A	1.785
VCAM1	1.77791
COL1A1	1.77617
COL1A2	1.77617
GSTP1	1.7724
FCN2	1.77069
TBK1	1.76957
TRIP10	1.76681
CD59	1.76437
UGT1A1	1.75741
RAC1	1.74847
GFI1	1.74847
ARFRP1	1.74211
EGFR	1.73855
ZAN	1.73191
WASF2	1.72904
IL2RG	1.72694
CDAN1	1.72437
IGHG3	1.71999
FN1	1.7178
PKD1	1.71418
PLEKHM1	1.71418
B2M	1.71261
PHGDH	1.71155
ADH5	1.71155
RBPJ	1.71155
SLC20A2	1.71155
RPL35	1.71155
CORIN	1.71155
RPL18	1.71155
WARS2	1.71155
NSUN2	1.71155
ACAD9	1.71155
MOGS	1.71155
RPS15A	1.71155
ATP6AP1	1.71155
RPL27	1.71155
PPIL1	1.71155
XPR1	1.71155
JAM2	1.71155
POMP	1.71155
RPS7	1.71155
SARS2	1.71155
SP110	1.71155
STOX1	1.71155
SC5D	1.71155
OTUD5	1.71155
GUCY1A1	1.71155
DZIP1L	1.71155
MYORG	1.71155
IL21	1.70668
IFNAR1	1.7057
PPARG	1.70285
TRAF6	1.69196
RETN	1.69153
FGFR1	1.68728
PRODH	1.68166
EIF1B	1.68117
WASF1	1.6798
SDC1	1.67401
GGCX	1.67156
VPS33B	1.67156
AP3D1	1.67156
TEK	1.66989
APC	1.66989
TNFRSF11A	1.66989
ERF	1.66989
MIR196A2	1.66989
MIR127	1.66989
MIR181C	1.66989
JAM3	1.66327
MIR99A	1.66011
TNXA	1.65675
HAVCR1	1.65071
STAT5A	1.64753
MIRLET7B	1.64041
TRA	1.61389
TNFRSF17	1.61208
LMO2	1.60823
TSC2	1.60808
TWIST1	1.60808
PKD2	1.60808
MAN2B1	1.60808
NAGLU	1.60808
SLC37A4	1.60808
COG7	1.60808
ACKR1	1.60808
AP4E1	1.60808
CCDC115	1.60808
CA3-AS1	1.60808
TBXA2R	1.60214
SMAD6	1.60214
DOCK2	1.60214
CENPF	1.60214
ALOX12B	1.60214
TGM6	1.60214
ARL11	1.60214
CEP72	1.60214
TMEM107	1.60214
C11orf65	1.60214
MIR34B	1.60214
MIR32	1.60214
SNORD118	1.60214
IGHV4-34	1.60214
DPYD-AS1	1.60214
IGHV3-21	1.60214
TAM	1.60214
DEL1Q21	1.60214
CLLS2	1.60214
CLLS3	1.60214
CLLS4	1.60214
CLLS5	1.60214
CLLS1	1.60214
MALAT1	1.59244
CXCR3	1.58984
NCAM1	1.58058
BCL2L11	1.58058
MYH2	1.56903
ZIC3	1.56221
TBX20	1.56221
AFF2	1.56221
NCK1	1.56095
LCP2	1.56095
ACTR2	1.56095
ACTR3	1.56095
BAIAP2	1.56095
SNX9	1.56095
WASF3	1.56095
NCKIPSD	1.56095
RHOD	1.56095
WHAMM	1.56095
WASHC1	1.56095
WASH3P	1.56095
WASH6P	1.56095
WASF4P	1.56095
WASF5P	1.56095
BMI1	1.56026
IRF3	1.55961
IL15	1.5569
CD33	1.54887
RUNX3	1.54461
HOXA10	1.54461
GAS5	1.54461
SHANK3	1.54278
GALE	1.54058
BMP6	1.53204
NFE2L2	1.52937
HSPD1	1.52937
IL16	1.52937
AICDA	1.52914
CABIN1	1.51755
PROC	1.51233
PVT1	1.51102
MIR130A	1.50598
CD27	1.50336
AKT3	1.48526
HNRNPU	1.48526
RHCE	1.48526
ZBTB18	1.48526
COX20	1.48526
HEPACAM	1.48079
VTN	1.47581
FMO5	1.47575
ACP6	1.47575
OPRL1	1.47114
SALL1	1.47114
SALL2	1.47114
GATAD2A	1.47114
SALL3	1.47114
ATF5	1.47114
RTP1	1.47114
RTP2	1.47114
COL4A3	1.47078
CCNC	1.46939
SNAP29	1.46736
SEPTIN5	1.46736
SLC45A2	1.45336
IDS	1.43812
NBEA	1.43812
LPA	1.43812
HTR2A	1.42226
ACHE	1.42226
IL23R	1.41292
CLU	1.41164
PTX3	1.41164
CD7	1.40662
MIR182	1.40492
CD247	1.40262
KNG1	1.40159
C1S	1.39755
SERPING1	1.39755
AIRE	1.39653
CCL3	1.39409
TIMP1	1.3934
CD2	1.38843
PARP1	1.38465
CX3CR1	1.38199
CD5	1.38049
SQSTM1	1.37932
KIRREL3	1.37469
OPCML	1.37469
NTM	1.37469
NFRKB	1.37469
DSCAML1	1.37469
FEZ1	1.37469
NRGN	1.37469
ARHGAP32	1.37469
SNX19	1.37469
FRA10AC1	1.37469
BARX2	1.37469
MED9	1.37469
BSX	1.37469
TMEM185A	1.37469
FRA11B	1.37469
NOTCH3	1.37356
ITGAV	1.37356
DDRGK1	1.37249
SEC23B	1.3663
YES1	1.35773
FRK	1.35773
GPR65	1.35773
IGHG2	1.35773
IGHG4	1.35773
IGKV@	1.35773
IGLV@	1.35773
IGKJ	1.35773
IGLJ	1.35773
CREBBP	1.35355
BLOC1S1	1.35355
MT-CYB	1.35355
FZD6	1.35193
TSC1	1.35193
LIFR	1.35193
AXIN1	1.35193
ABCC9	1.35193
SGSH	1.35193
CISH	1.35193
MECP2	1.35193
SERPINF1	1.35193
UBE2L3	1.35193
GYPC	1.35193
TIRAP	1.35193
PDGFRL	1.35193
CREB3L1	1.35193
GLMN	1.35193
P3H1	1.35193
TNFSF4	1.35193
TAF6	1.35193
DEF6	1.35193
SLC39A7	1.35193
HGSNAT	1.35193
JAZF1	1.35193
DYNC2H1	1.35193
PXK	1.35193
GYPB	1.35193
MTUS1	1.35193
RINT1	1.35193
BANK1	1.35193
KIAA0319L	1.35193
TMEM199	1.35193
C6orf89	1.35193
CPLANE1	1.35193
MIR191	1.35193
MIR10A	1.35193
MIR122	1.35193
CFAP92	1.35193
MIR200B	1.35193
MIR24-2	1.35193
MIR181B2	1.35193
MIR224	1.35193
DGUOK-AS1	1.35193
MTOR-AS1	1.35193
MFF-DT	1.35193
APOA1-AS	1.35193
SLEB3	1.35193
EOS	1.35193
SLEB4	1.35193
DBA2	1.35193
KAZA1	1.35193
PEE2	1.35193
PEE3	1.35193
SLEB12	1.35193
SLEB13	1.35193
SLEB14	1.35193
SLEB15	1.35193
SLEB5	1.35193
SLEB7	1.35193
SLEB8	1.35193
SS3	1.35193
CFSS	1.35193
MDM2	1.34626
MMP2	1.34551
C5AR1	1.343
CSF1R	1.34137
LPL	1.33443
CD63	1.33293
NFKBIA	1.33282
PGF	1.33282
IL22	1.33275
IL2RB	1.32756
CASP9	1.32756
KLRK1	1.32756
CFD	1.32357
AR	1.32127
ERCC6	1.31919
CD38	1.31614
NQO1	1.31459
ERVW-1	1.31364
CDA	1.31193
CD163	1.29703
FLT3LG	1.2941
CYP3A4	1.28959
KIF23	1.28489
CDIN1	1.28489
MAPK8	1.28359
TNFRSF10A	1.28298
SLFN13	1.27984
SLFN12L	1.27984
SLFN12	1.27984
RAP1B	1.27588
SLC22A1	1.27588
HLA-DRB4	1.27588
CD72	1.27322
MIR183	1.27322
IL33	1.26163
C1R	1.26159
FCN3	1.26159
INF2	1.26159
ABCC1	1.24768
GGH	1.24636
IL13	1.24624
HLA-DQB1	1.2452
CCL4	1.2452
TLR5	1.24484
PTPRN	1.24299
PTPRN2	1.24299
INSM1	1.24299
INSM2	1.24299
IL27	1.24273
PTGS2	1.22774
MIR146B	1.22665
IL5	1.21813
HGF	1.21738
CASP1	1.21141
EBI3	1.21088
CD69	1.2087
ITGAE	1.2035
YARS1	1.20177
TLR3	1.19597
IL1R1	1.19597
MCL1	1.19209
TCF3	1.18395
KLKB1	1.18197
FGB	1.18197
HRG	1.18197
PROZ	1.18197
PCID2	1.18197
LOC101448202	1.18197
HRG-AS1	1.18197
LOC107126281	1.18197
LOC119407405	1.18197
MYH7B	1.17878
UBR3	1.17878
WRN	1.17817
TCOF1	1.17817
CCR5	1.17418
MEFV	1.17418
FGF2	1.16644
FOS	1.16627
APOB	1.16473
SULT1A3	1.16473
HSP90AA1	1.16248
TKT	1.16248
GSTM1	1.15911
KDR	1.15748
IFNAR2	1.15748
INHA	1.15748
MASP1	1.15548
MASP2	1.15548
AP2M1	1.15548
COLEC11	1.15548
CFP	1.15548
C3AR1	1.15548
RAPGEF1	1.15548
FCN1	1.15548
C5AR2	1.15548
RBMS1	1.15548
MYBPH	1.15548
AGBL2	1.15548
AGBL1	1.15548
RBMS2	1.15548
VSIG4	1.15548
AGBL3	1.15548
AGBL4	1.15548
MVB12A	1.15548
MIR125A	1.15465
GZMA	1.15436
TFAP2A	1.15318
CPA3	1.15318
NLRP12	1.15188
SIGLEC5	1.14823
IGHV4-38-2	1.14823
PTPN6	1.14544
LIF	1.1453
HMGB1	1.14278
TNFRSF4	1.14278
EZH2	1.1413
UGCG	1.13105
ISG15	1.12739
TERF1	1.12739
HPRT1	1.1235
AQP1	1.1197
RBL2	1.11741
SBF2	1.11741
RETNLB	1.11741
LCAT	1.11325
PTGS1	1.11325
SLC19A1	1.11325
BIRC5	1.11325
KIR3DL1	1.11325
VNN1	1.11059
LPIN2	1.09215
CYP19A1	1.08935
IL11RA	1.08935
KDSR	1.08935
ANPEP	1.08599
TAL1	1.08107
MTR	1.08083
IVNS1ABP	1.08083
ENTPD1	1.07959
KDM4C	1.07959
HLA-DQA1	1.07711
MX1	1.07711
SETD2	1.07409
CD22	1.07324
ITGAX	1.07324
CFLAR	1.07324
DNTT	1.07324
STIM2	1.07324
ORAI2	1.07324
SYPL2	1.07324
ORAI3	1.07324
MIR196A1	1.07324
GUSB	1.07047
CMA1	1.07047
IRF8	1.06303
IL10RA	1.06303
PRDM1	1.06303
TCN1	1.06303
KMT2E	1.06303
RPL38	1.06303
CCL18	1.06303
PLBD2	1.06303
NEAT1	1.06303
CCND3	1.06016
INS	1.05883
RAPGEF3	1.05751
IRF9	1.05137
RHBDF2	1.04708
KMT2B	1.04708
CCR3	1.04227
ERCC1	1.04199
ARSA	1.02244
IRF1	1.02244
PPARA	1.02244
NPC2	1.02244
FCRL6	1.02081
ENPP1	1.01973
NRP1	1.01973
HSPH1	1.01973
IGSF3	1.01973
IFRD1	1.01973
ABO	1.01973
ANXA2	1.01219
HADHA	1.01219
SCARB1	1.01219
TXN	1.01219
MIR185	1.01219
IGF1	1.0096
IFNL3	1.0095
XK	1.00915
ADAMTS16	1.00915
NDFIP2	1.00915
IRX1	1.00915
ZNF84	1.00915
LINC01080	1.00915
ENSG00000284196	1.00915
piR-39300-045	1.00915
piR-31199-095	1.00915
IL23A	1.00449
